# Supplementary material for: A global transcriptomic analysis of Staphylococcus aureus biofilm formation across diverse clonal lineages
Source: Microb Genom. 2021 Jul 6;7(7):000598. doi: 10.1099/mgen.0.000598 (PMC8477394; doi:10.1099/mgen.0.000598)
Supplement: Supplementary material 1 [file mgen-7-0598-s002.xlsx]

## Sheet: Table S1
Table S1. Fold change in gene expression for biofilms relative to planktonic cells.
USA100*					*Clonal type of each strain as determined by PFGE
Gene	Hour 5 Fold Change†	Hour 10 Fold Change	Hour 24 Fold Change		†Fold changes calculated as expression in biofilm relative to planktonic cells at each specified timepoint
SA_RS00145	1.3452	1.42506	-1.06872
SA_RS00150	1.63674	1.12985	1.20443
SA_RS00155	1.23399	1.44376	6.70599
SA_RS00160	-1.07468	1.56953	3.95651
SA_RS00165	1.00912	2.11254	-1.0986
SA_RS00170	-1.07657	1.13809	-1.36578
SA_RS00175	-3.25496	1.36787	-1.50162
SA_RS00180	2.27918	-1.12266	1.13758
SA_RS14380	2.75839	-1.05273	-9.92062
SA_RS00185	-1.45072	1.35196	1.2464
SA_RS00190	-1.41328	1.04698	-1.63211
SA_RS00195	-1.89795	-1.21478	-3.23781
SA_RS00200	-1.6562	1.05227	-1.39083
SA_RS00205	1.16462	1.05561	-1.06635
SA_RS00210	-1.28112	-1.19764	-2.63796
SA_RS00215	-1.13518	-1.51589	1.30946
SA_RS00220	-1.64046	-1.70253	-3.85212
SA_RS14385	-1.93943	-17.8713	1.6798
SA_RS00225	-1.82131	-2.2389	-1.52691
SA_RS00230	1	1	-1.83772
SA_RS00235	1	1	1
SA_RS00240	-1.18051	1.2705	2.75004
SA_RS00245	-1.18678	1.17426	1.03446
SA_RS00250	-1.03859	-1.27403	1.52359
SA_RS00255	1.0336	-1.54997	1.02476
SA_RS00260	-1.35279	1.77506	1.05625
SA_RS00265	-1.57877	-1.22612	-3.9175
SA_RS00270	-2.09083	1.75512	-1.38172
SA_RS00275	1.19441	1.44511	3.32985
SA_RS00280	2.54605	5.59076	1.42369
SA_RS00285	-1.09103	1.56042	1.67778
SA_RS00295	1.54664	2.01078	2.17541
SA_RS00300	-2.25125	-1.1998	1.12193
SA_RS00305	-1.49738	1.52242	-3.0516
SA_RS00310	-1.39947	1.72873	-2.21142
SA_RS00315	-3632.75	-1.06597	2.32405
SA_RS14390	1.88215	1.93533	5.80014
SA_RS14395	-1.02547	-1.05945	-20.3488
SA_RS00325	2.02046	1.95811	2.74281
SA_RS00330	5.67667	1.57319	3.67986
SA_RS00335	-1.47814	-1.54685	1.02419
SA_RS00340	3.37167	-1.05208	1.56284
SA_RS00345	2.76374	-1.35745	1.7713
SA_RS14400	-1.85089	16.3243	1.56763
SA_RS14405	1	18.0957	-8.32741
SA_RS00350	1.19946	1.06631	-1.67536
SA_RS00360	2.14891	-1.8364	-2.07246
SA_RS00365	1.89047	-1.75235	-1.13116
SA_RS00370	11.7295	1.5907	-2.50729
SA_RS00375	-1.35055	1.45228	1.17425
SA_RS14410	30.2067	-2.28355	-1.69854
SA_RS00380	-1.06973	1.15427	1.27238
SA_RS14415	15.4706	2.70224	-52.4791
SA_RS00385	1.23317	-1.16991	1.52598
SA_RS00390	-1.89729	-1.21463	-2.71696
SA_RS00395	-1.42672	-1.68811	1.11917
SA_RS00400	-2.32772	-1.24865	-1.47603
SA_RS00405	-2.46271	9.02333	6.99825
SA_RS00410	-5.46408	1	-1.65993
SA_RS00415	-7.22641	-1.36832	4.17888
SA_RS00420	2.30983	-2.02485	2.14948
SA_RS00425	5.64644	1	1
SA_RS00430	-1.02746	-1.96092	-2.44894
SA_RS00435	-1.56418	-6.21841	-1.29275
SA_RS00440	-1.06054	-1.24955	-1.90969
SA_RS00445	-1.41723	-1.5644	-1.72677
SA_RS00450	19.4067	1.07746	-1.88859
SA_RS14420	1.09301	-1.52618	-1.02898
SA_RS00470	1.38471	-1.48868	-1.51012
SA_RS00475	-1.77302	-2.13081	-2.88926
SA_RS00480	-1.51814	-1.49277	-1.86481
SA_RS00485	1	1	1
SA_RS00490	-1.0133	-1.72071	-1.11776
SA_RS00495	-1.63385	-1.14713	-3.26806
SA_RS00500	-1.47888	-1.01336	-2.38648
SA_RS00505	3.29263	-1.74629	2.32879
SA_RS00510	1.99296	1.25907	-1.31866
SA_RS00515	2.23359	-1.28429	1.92443
SA_RS00520	5.13717	1.23863	2.03036
SA_RS00525	2.23978	1.00001	2.28837
SA_RS00530	1	1	-8.32741
SA_RS00535	1	1	-3.34296
SA_RS00540	2.87104	-1.00018	-1.06028
SA_RS00545	1.08105	1.51608	-1.75727
SA_RS14425	-1.13785	-1.44752	-2.86409
SA_RS00550	1	18.0957	-1.65993
SA_RS00555	-1.05275	2.10227	-1.95458
SA_RS00560	1.106	1.06826	1.70044
SA_RS00565	2.31779	-4.1745	1.08134
SA_RS00570	2.07957	-1.82602	-1.28078
SA_RS00575	1.64334	2.85337	6.83759
SA_RS00580	-1.21973	2.54609	44.6423
SA_RS14430	7.08535	1.57469	-1.1047
SA_RS00585	-1.19827	1.80304	-2.47527
SA_RS00590	2.30983	3.09286	-9.44697
SA_RS00595	2.82085	2.19391	3.91417
SA_RS00600	2.20069	2.49302	2.19093
SA_RS00605	-1.3648	1.03327	-1.24607
SA_RS00610	1.00002	-1.55772	1.14079
SA_RS00615	-3.69716	-1.33399	-2.55695
SA_RS00620	1.41055	1.21159	1.2696
SA_RS00625	2.26383	1.63185	2.05436
SA_RS00630	2.6904	-1.37819	1.03346
SA_RS00635	1.35991	-1.34573	1.19798
SA_RS00640	1.68024	-1.74843	1.04288
SA_RS00645	-1.10584	1.12891	1.53387
SA_RS00650	-2.18552	1.41052	3.43001
SA_RS00655	-1.82353	1.20484	2.01203
SA_RS00660	-1.28836	1.14809	2.08893
SA_RS00665	1.73671	2.70016	12.5197
SA_RS00670	3.84485	-6.85537	-1.93097
SA_RS00675	-2.3336	-2.34647	-3.58263
SA_RS00680	1.69585	2.46341	3.94306
SA_RS00685	-1.0704	1.34615	-1.87888
SA_RS00690	-3.02365	-1.99009	-7.07536
SA_RS14435	5.64644	1	-11.0044
SA_RS00695	3.20648	1.33692	1.22218
SA_RS00700	2.00262	2.99411	3.12648
SA_RS00705	-1.84134	-2.31921	-3.99718
SA_RS00710	1.53373	-2.8288	-1.55272
SA_RS00715	1.88745	-1.41051	-1.32502
SA_RS00720	1.22993	-2.9749	-2.04018
SA_RS00725	1.40237	-1.498	-1.76272
SA_RS00730	1.0289	-1.17863	-3.62707
SA_RS00735	-1.91518	-2.66794	-1.3164
SA_RS00740	-1.46212	-2.08443	-1.72092
SA_RS00745	-1.77858	-1.01393	-4.25501
SA_RS00750	-2.41443	-2.21403	-3.14052
SA_RS00755	-1.79775	-1.10144	-3.5982
SA_RS00760	15.4706	-3.76169	9.75422
SA_RS00765	-2.35847	-2.19829	-6.17641
SA_RS00770	-2.84389	1.83276	1.15871
SA_RS00775	1	1	9.75422
SA_RS00780	1.23307	1.72762	1.41663
SA_RS00785	-4.57952	-1.16991	-4.12724
SA_RS00790	-5.67472	-1.25747	-2.39572
SA_RS00795	-2.09619	-2.21356	-2.12676
SA_RS00800	2.7363	-1.66375	1.0142
SA_RS00805	-1.11311	1.12207	-1.03328
SA_RS00810	-1.21084	-1.10162	1.75193
SA_RS00815	-1.21801	1.39572	1.25491
SA_RS00825	-2.90706	-2.61569	-1.64106
SA_RS00830	-1.60886	-1.51523	1.50657
SA_RS00835	-1.76502	1.69536	-1.56471
SA_RS00840	-1.99392	1.13603	-1.15887
SA_RS00845	-1.76393	-1.79199	-2.51477
SA_RS00850	-1.94207	-1.30932	-1.79523
SA_RS00855	-2.59826	-1.4358	-1.93501
SA_RS00860	-1.1913	-1.68707	2.06598
SA_RS00865	-1.22419	-1.46195	-1.86711
SA_RS00870	-1.8628	1.12793	1.25387
SA_RS00875	1.08483	1.15439	6.36709
SA_RS00880	1.56133	1.60469	2.60975
SA_RS00885	-3.9132	-1.61348	1.95738
SA_RS00890	3.02432	1.5429	9.01848
SA_RS00895	1.45785	2.14976	7.43796
SA_RS00900	2.34359	2.24139	5.56217
SA_RS00905	2.33402	2.14963	1.58518
SA_RS00910	1.92421	2.71222	-1.19189
SA_RS00915	2.84033	1.97079	1.64537
SA_RS00920	1.65618	1.38421	-1.41757
SA_RS00925	1.38426	1.36123	-1.48644
SA_RS00930	7.96329	1.11505	1.7629
SA_RS00935	2.11157	-1.02964	1.02074
SA_RS00940	3.79525	-1.25899	-1.53559
SA_RS00945	1.12395	-1.51822	-2.51678
SA_RS00950	1.05857	-1.57061	-3.80984
SA_RS00955	-1.0183	-1.33882	1.23089
SA_RS00960	-1.37184	1.06965	1.29503
SA_RS00965	-1.26408	1.67339	1.4076
SA_RS00970	2.88012	1.15554	7.19661
SA_RS00975	3.20171	-1.05326	3.19096
SA_RS00980	8.90147	3.74469	2.15606
SA_RS00985	4.39237	1.5242	2.95662
SA_RS00990	-1.27239	4.28898	3.45161
SA_RS00995	2.29926	3.99423	11.1912
SA_RS01000	1.20541	-1.72862	-1.71734
SA_RS01005	-1.06456	-1.39667	-1.73702
SA_RS01010	-1.52435	-1.52317	-2.39585
SA_RS01015	-1.85451	-1.50248	-1.3762
SA_RS01020	-1.53129	-1.62229	-1.56693
SA_RS01025	1.84654	1.00173	5.75008
SA_RS01030	-1.77552	-4.68266	-6.66845
SA_RS01035	1.03356	1.46501	1.14812
SA_RS01040	-2.06414	-1.75476	-2.66446
SA_RS01045	1.25473	1.0169	1.02141
SA_RS01050	-4.96269	-1.31947	-2.15313
SA_RS01055	-2.20277	-3.38798	-2.72506
SA_RS01060	-3.36128	-1.93716	-5.08951
SA_RS01065	-2.92746	-1.89867	-2.07901
SA_RS01070	-2.89259	-1.1879	-4.23081
SA_RS01075	1.4885	-1.26743	1.13503
SA_RS01080	7.14685	1.31139	1.31851
SA_RS01085	7.35877	1.97379	1.7671
SA_RS01090	1	1	1
SA_RS01095	-10.7601	-1.77079	-2.37586
SA_RS01100	1.45429	1.78704	1.34642
SA_RS01105	1.0613	1.45455	-2.32377
SA_RS01110	1.02231	-1.54874	-3.85054
SA_RS01115	1.36922	-2.39546	-1.24243
SA_RS01120	-1.44031	-2.29434	1.71346
SA_RS01125	1.11231	-1.49209	-1.18401
SA_RS01130	12.7255	1.18729	-1.09922
SA_RS01135	-1.53109	-1.67023	-4.14257
SA_RS01140	-1.56922	-1.25446	-4.40565
SA_RS01145	-1.09764	-1.57176	-1.0159
SA_RS01150	-2.84395	2.19148	-5.22418
SA_RS01155	-1.51741	2.67774	-6.83158
SA_RS01160	1.61591	2.41799	-2.80316
SA_RS01165	1.42771	-1.29796	-2.7323
SA_RS01170	3.09154	-1.87253	-1.59885
SA_RS01175	1.19679	1.1109	-2.22831
SA_RS01180	1.31392	1.21021	-1.77279
SA_RS01185	-1.35058	-2.27656	-2.78952
SA_RS01190	-2.49795	-2.21356	-4.02436
SA_RS01195	-2.62276	-1.10846	-4.92476
SA_RS01200	2.88367	-2.00669	6.42816
SA_RS01205	1.79615	-1.66819	9.70441
SA_RS01210	2.63521	1.78247	6.16487
SA_RS01215	-1.21376	1.47783	-1.34366
SA_RS01220	-1.24593	1.18977	-1.65046
SA_RS01225	-1.61558	-1.23386	-3.70187
SA_RS01230	-1.19651	-1.89456	-1.45057
SA_RS01235	-2.02451	-1.60099	-8.5296
SA_RS01240	-1.74557	-1.38817	-8.26397
SA_RS01245	-1.48826	-1.75333	-3.27206
SA_RS01250	5.4403	-1.70225	-3.63657
SA_RS01255	-7.8033	1.25658	-1.38214
SA_RS01260	1.27573	-1.8886	-1.08406
SA_RS01265	-1.10586	-1.34681	1.00314
SA_RS01270	-2.10315	1.08037	1.04422
SA_RS01275	-2.09613	2.09371	2.86737
SA_RS01280	-2.49894	1.70857	1.63978
SA_RS01285	-1.52608	-1.57814	1.34194
SA_RS01290	2.11913	1.06706	4.41121
SA_RS01295	-1.70932	-1.6823	-4.03227
SA_RS01300	1	1	1
SA_RS01310	-1.51838	1.18781	-19.0585
SA_RS01315	1.50861	-1.03257	-6.81879
SA_RS01320	-1.55608	1.29	-4.97662
SA_RS01325	1.66357	-2.04281	-1.97943
SA_RS01330	2.905	-1.20155	-1.71535
SA_RS01335	-1.71184	-1.12759	-3.64178
SA_RS01340	1.46613	-1.25853	2.54545
SA_RS01345	-1.90745	1.12324	1.85061
SA_RS01350	3.01991	-1.03796	5.94212
SA_RS01355	-1.80151	1.05368	2.95405
SA_RS01360	1	-1.32234	1
SA_RS01365	-2.17976	-1.44348	-2.09742
SA_RS01370	-18.1126	1.10847	-4.57627
SA_RS01375	-6.96344	-1.14202	-2.88908
SA_RS01380	-1.70243	1.11467	-2.7442
SA_RS01385	1	1	-8.32741
SA_RS01390	3.33146	1.60063	1.58842
SA_RS01395	2.62756	1.75429	-1.84539
SA_RS01400	3.20694	-1.39406	-1.20796
SA_RS01405	-1.51646	-2.78679	-4.1138
SA_RS01410	-2.02201	-2.03046	-9.10583
SA_RS01415	1	-1.05273	-3.62264
SA_RS01420	-1.74443	-1.36531	-6.37943
SA_RS01425	1.31288	2.10648	2.53357
SA_RS01430	-1.02556	1.47313	1.77676
SA_RS01435	1.35608	-1.3733	1.21019
SA_RS01440	1.47651	-1.49998	1.04568
SA_RS01445	1.49593	1.05812	2.38427
SA_RS01450	-1.41503	-1.30796	-1.04402
SA_RS01455	-1.03198	-1.83877	-1.0449
SA_RS01460	-1.4765	-1.60186	-1.08015
SA_RS01465	-2.08136	-1.07701	2.64856
SA_RS01470	-4.95947	-1.23916	1.33962
SA_RS01475	-4.9807	-3.81339	-1.78211
SA_RS01480	5.91641	-1.0073	9.51632
SA_RS01485	4.27221	-2.13629	1.28476
SA_RS01490	1.00119	-1.24898	1.80261
SA_RS14440	2.30528	-1.80259	18.4762
SA_RS01495	-2.61082	-1.01222	-1.19676
SA_RS01500	-2.18474	1.00851	-4.44904
SA_RS14445	-1.35072	-1.05273	1.70044
SA_RS01510	-4.5119	-1.20195	-1.04483
SA_RS01515	1.21017	-2.54201	-8.32741
SA_RS01520	-2.52898	-1.53347	-2.63215
SA_RS01525	-2.29373	-1.08191	1.09033
SA_RS01530	-2.14428	-1.12785	-2.19972
SA_RS01535	-1.4127	2.21879	1.39116
SA_RS14450	10.5585	9.74061	-8.32741
SA_RS01545	2.85522	-1.11911	-9.08401
SA_RS01550	1.2766	-2.15244	1.38105
SA_RS01555	-1.2217	1.0553	-1.52634
SA_RS01560	3.73933	2.54295	-3.07151
SA_RS01565	3.18924	-2.51033	1.05501
SA_RS01570	1.01927	-2.16795	-1.03412
SA_RS01575	1.11868	-1.40213	-1.22125
SA_RS01580	4.01374	-1.44945	1.00278
SA_RS01585	-1.84121	-1.32039	-4.66736
SA_RS01590	-3.31208	-3.07535	-8.54033
SA_RS01595	1.49608	-2.8499	-1.56437
SA_RS01600	1.38426	-5.60671	-1.34699
SA_RS01605	10.5585	-5.3075	-6.33215
SA_RS01610	-1.76454	-3.45069	-2.42398
SA_RS01615	-2.50879	-5.17584	-3.88819
SA_RS01620	-2.75936	-5.96403	-5.63718
SA_RS01625	-1.58927	-1.36832	-29.2425
SA_RS01630	40.0309	-5.4276	-2.05227
SA_RS01635	-3.25073	-1.94997	-12.081
SA_RS01640	-1.95676	-1.13673	-2.45959
SA_RS01645	2.08667	1.16026	2.93296
SA_RS01650	5.00116	1.03016	-2.70759
SA_RS01655	192.305	1.04662	-1.51175
SA_RS01660	9.41722	1.1576	2.05392
SA_RS01665	1.29626	1.73278	1.78075
SA_RS01670	2.16553	4.58304	1.44759
SA_RS01675	1.22993	3.75772	2.28286
SA_RS01680	1.41069	2.09782	-1.58443
SA_RS01685	1.2313	1.05606	1.04376
SA_RS01690	13.6213	-1.43289	1.18082
SA_RS01695	-1.18915	-1.13996	-1.83416
SA_RS01700	-8.21862	1.11216	2.17879
SA_RS01705	1.30914	2.17833	1.52742
SA_RS14455	2.30983	-1.36832	1.14341
SA_RS01710	-7.64012	-4.88668	-3.42413
SA_RS01715	5.64644	1	1
SA_RS01720	2.01323	3.04311	7.34854
SA_RS01725	1.75997	2.60795	2.30424
SA_RS14460	-1.03716	-17.8713	-30.4032
SA_RS01730	-1.13522	1.59246	-3.75247
SA_RS01735	1.11004	-1.38634	-1.40598
SA_RS01740	-1.52673	-1.72104	-3.56151
SA_RS01745	-1.11854	-1.43842	-3.66312
SA_RS01750	-1.64041	-1.47012	-1.00115
SA_RS01755	-1.94956	-1.13657	1.09436
SA_RS01760	-1.16399	-1.28838	-4.64145
SA_RS01765	1.20491	1.62076	2.83125
SA_RS01770	-2.12707	-2.66637	-3.9434
SA_RS01775	1.70995	1.65494	1.20084
SA_RS01780	1.065	1.18084	-2.25794
SA_RS01785	-1.02792	-1.05013	2.39864
SA_RS01790	-1.04759	1.00154	-1.45908
SA_RS01795	-1.03716	-6.20103	-52.4791
SA_RS01800	1.19939	1.00311	1.24119
SA_RS01805	1.69186	1.70697	1.49564
SA_RS01810	1.24928	1.46921	1.39624
SA_RS01815	-1.1746	-1.54313	-1.21219
SA_RS01820	1.07946	-1.50917	-1.13866
SA_RS01825	2.00672	3.06713	2.07699
SA_RS01830	-1.79996	-4.19125	-3.36416
SA_RS01835	-2.24277	-5.40478	-4.13745
SA_RS01840	-2.7135	-5.56955	-1.65171
SA_RS01845	-2.43142	-4.46406	-1.8974
SA_RS14465	5.64644	-9.29651	-59.8377
SA_RS01850	-1.65007	-1.89339	1.411
SA_RS01855	1.22717	-2.59358	-1.49779
SA_RS01860	-2.02413	-2.42081	-1.47581
SA_RS01865	1.00435	-1.57484	-5.54968
SA_RS01870	1.83399	1.6316	5.74264
SA_RS01875	1.49225	1.83793	2.35116
SA_RS01880	1.99232	1.44972	8.90586
SA_RS01885	-2.40524	-1.67802	-5.50733
SA_RS01890	-1.58688	1.29	-2.75968
SA_RS01895	-1.44383	1.30982	-1.03182
SA_RS01900	-1.30293	1.92269	2.1526
SA_RS01905	-1.71213	-1.11911	-3.1419
SA_RS01910	-1.68164	-1.04632	-1.57241
SA_RS01915	2.02127	1.26356	1.2237
SA_RS01920	1.66587	1.05759	-1.4266
SA_RS01925	4.12439	1.17593	4.65509
SA_RS01930	-1.11603	68.2263	-1.14173
SA_RS01935	3.01468	1.50652	-1.16046
SA_RS01940	-1.41799	-1.24329	-1.54683
SA_RS01945	-1.01825	-1.31869	1.00631
SA_RS01950	1.53792	-1.31409	1.01191
SA_RS01960	-1.26826	-1.58924	-3.63418
SA_RS01965	-1.92823	1.16969	-1.93875
SA_RS01970	-1.94032	-2.67907	-1.65905
SA_RS01975	-2.94394	-3.44498	-3.68714
SA_RS01980	-2.57418	-1.82934	-4.73218
SA_RS01985	-5.34688	-1.72382	-2.86635
SA_RS14470	-10.7511	1	-52.4791
SA_RS01990	1.45235	1.67462	-1.08501
SA_RS01995	-1.5411	-1.2709	-1.3667
SA_RS02000	2.98802	1.53744	3.88101
SA_RS02005	-1.18608	1.48015	-1.50669
SA_RS02010	1.8557	2.06947	80.0593
SA_RS14475	2.30983	-1.32234	-8.32741
SA_RS02015	-1.86286	1.07321	-2.48554
SA_RS02020	-1.74398	1.67976	-5.77973
SA_RS02025	-1.14974	1.41134	-8.98412
SA_RS02030	4.11047	1.56847	1.37072
SA_RS14480	-1.17116	-2.73821	-1.74059
SA_RS02040	1.54451	-2.35857	-1.38323
SA_RS02045	2.09354	-1.02949	3.92384
SA_RS02050	3.99332	5.45717	10.7942
SA_RS02055	2.10985	1.30436	2.24857
SA_RS02060	2.19321	11.747	1.85052
SA_RS02065	35.1188	-3.14903	-2.93185
SA_RS02070	1.45316	1.05508	1.90671
SA_RS02075	16.354	-1.63987	2.59279
SA_RS02080	2.30632	-1.33325	1.51369
SA_RS02085	3.39124	-2.27253	1.13791
SA_RS02090	-2.74694	-5.82003	-9.11148
SA_RS02095	-2.0877	-6.02042	-8.32717
SA_RS02100	1.00566	1.15432	-1.24438
SA_RS02105	-1.28839	-1.14664	-3.377
SA_RS02110	-1.35081	-2.22522	2.81214
SA_RS14485	2.11377	1.52014	2.26984
SA_RS02115	590.182	-592.38	1.6706
SA_RS02120	-1.60057	-1.00747	-1.4853
SA_RS02125	1.7552	1.74523	6.63902
SA_RS02130	4.03632	3.33135	17.7
SA_RS02135	-3.05771	-4.53103	-4.78732
SA_RS02140	-2.48555	-4.82523	-6.17585
SA_RS02145	-3.14044	-2.02963	-6.05195
SA_RS02150	-3.0506	-3.25809	-5.55074
SA_RS02155	23.0658	-1.54373	2.23718
SA_RS02160	6.28343	-1.34976	-1.74939
SA_RS02165	3.0488	1.21774	-4.42118
SA_RS14490	56.9068	-1.62401	1.48734
SA_RS02170	15.7239	-1.17066	3.33629
SA_RS02175	3.18058	1.81427	4.49521
SA_RS02180	1.13843	1.3999	4.06566
SA_RS02185	1.21151	-1.07668	1.79297
SA_RS02190	4.83333	1.09533	2.36146
SA_RS02195	-1.25565	-1.1667	-1.20863
SA_RS02200	1	1	9.75422
SA_RS02205	-1.28948	1.80338	-4.92678
SA_RS02210	1.83726	2.16296	4.66757
SA_RS02215	5.64644	1	1
SA_RS02220	1.47469	1.02686	1.37665
SA_RS02225	25.2947	2.54609	2.25629
SA_RS02230	1.4567	-1.15684	3.38297
SA_RS02235	4.9503	-1.29343	1.51898
SA_RS02240	1	9.74061	27.1982
SA_RS02245	-1.775	1.28878	-2.06557
SA_RS02250	-1.72022	-1.30287	-5.25168
SA_RS02255	-1.61809	-2.34007	2.37751
SA_RS02260	1.32928	-1.74602	1.06714
SA_RS02265	1.08936	1.16619	2.63343
SA_RS02270	-1.41723	-1.01336	-1.13116
SA_RS02275	-1.51741	1.12954	1.7902
SA_RS02280	-1.75181	-1.82934	-1.43114
SA_RS02285	-1.57213	-3.08899	-1.73268
SA_RS02290	-1.01659	1.40569	-1.08683
SA_RS02295	20.3826	1.74312	1.81661
SA_RS02300	2.30983	-4.98136	-2.10964
SA_RS02305	54.767	2.70224	1.14341
SA_RS02310	1.91519	1.86202	2.53421
SA_RS02315	-1.37464	-1.04313	-2.54568
SA_RS02320	-1.54896	-1.57199	-1.16861
SA_RS02325	1.54451	-1.79684	-2.3713
SA_RS02330	-1.37463	-2.18234	-1.55884
SA_RS02335	-1.05525	2.54883	-1.17774
SA_RS02340	-1.45583	-1.37691	-3.81954
SA_RS02345	-2.49008	-9.29651	-45.1205
SA_RS14495	2.1502	-1.38525	-2.5502
SA_RS02350	-1.61358	-1.94006	-9.99766
SA_RS02355	-1.34711	-2.89231	-11.7482
SA_RS02360	1.04732	1.0474	1.65056
SA_RS14500	-2.53064	-1.5148	1.07439
SA_RS02370	-1.27421	-1.0712	2.00491
SA_RS02375	-1.58213	-1.00961	-1.62203
SA_RS02380	1.0593	-2.61384	-1.14651
SA_RS02385	1.09916	1.25456	-3.07372
SA_RS02390	-1.00552	-1.58205	1.04273
SA_RS02395	1.84956	1.50311	-1.95467
SA_RS02400	1.69676	1.16721	-4.87901
SA_RS02405	-1.12173	-1.75108	-1.05744
SA_RS02410	1.26549	2.1337	-2.07529
SA_RS02415	3.74432	1.20743	4.96996
SA_RS02420	-1.00468	1.0272	3.37338
SA_RS02425	-1.24408	1.43367	-1.10338
SA_RS02430	-2.28718	-2.11512	-1.06059
SA_RS02435	-3.65347	-2.2431	-5.47756
SA_RS02440	-2.01075	-1.87171	-1.60824
SA_RS02445	-6.17112	-1.29285	-1.82183
SA_RS02450	-3.80632	1.36394	-2.04581
SA_RS02455	-1.06326	9.84153	-3.19051
SA_RS02460	-2.81273	1.04966	-2.05078
SA_RS02465	-3.31856	1.24975	-1.95772
SA_RS02470	-2.60836	-1.02924	-1.19946
ffs	-3.44437	5.73146	2.27093
SA_RS02475	59.6791	1.68284	5.19358
SA_RS02480	1.01468	1.67551	-1.36043
SA_RS02485	-1.20401	1.327	-1.64745
SA_RS02490	-1.32063	2.63383	-2.82016
SA_RS02495	1.07649	1.91912	-1.42009
SA_RS02500	10.5585	26.4508	-1.43312
SA_RS14505	1	2.70224	-8.32741
SA_RS02505	1	1	1
SA_RS02510	1	-9.29651	-2.10964
SA_RS02515	1	1	-8.32741
SA_RS02520	1	1	1
rrf_1	1	1	1
SA_RS02530	-1.30954	1.17783	1.75612
SA_RS02535	1.04757	1.53975	1.7045
SA_RS02540	-1.11035	3.16911	1.23809
SA_RS02550	1.83278	1.05773	2.31705
SA_RS02555	-1.68643	-1.03998	-1.97412
SA_RS02560	-1.10805	-1.25712	2.27924
SA_RS02565	-2.103	-1.28231	1.02868
SA_RS02570	-1.64894	1.03368	-1.54257
SA_RS02575	-1.39273	-1.25379	-1.52836
SA_RS02585	-1.08216	-1.37602	1.03913
SA_RS02590	-1.90406	-1.46088	-5.28394
SA_RS02595	-1.95166	-1.39945	-1.90565
SA_RS02600	-1.35389	-1.36447	-1.91806
SA_RS02605	2.92639	1.46069	2.84648
SA_RS02610	-1.73918	1.07938	-2.30534
SA_RS02615	1.271	1.46947	2.33708
SA_RS02620	1.4515	4.04202	6.20512
SA_RS02625	1.64267	3.47396	3.29337
SA_RS02630	1.28882	4.06482	1.21442
SA_RS02635	-1.31731	1.60483	-2.9393
SA_RS02640	-1.25138	-1.11442	-1.25031
SA_RS02645	5.64644	-1.36832	18.4762
SA_RS02650	-1.74655	-1.52626	-4.08425
SA_RS02655	-1.17662	1.30238	-1.12958
SA_RS02660	-1.94226	-1.65328	-2.07398
SA_RS02665	-1.43924	-2.05929	1.00301
SA_RS02670	-1.62536	-1.32311	-1.45285
SA_RS02675	-1.62417	-1.18284	-1.21418
SA_RS02680	-1.21703	-1.15963	1.35328
SA_RS02685	-1.17105	1.3906	2.27308
SA_RS02690	-1.44041	1.01817	-3.19232
SA_RS02695	2.4521	-1.03244	1.31466
SA_RS02700	1.37949	1.14609	-2.41029
SA_RS02705	-1.12065	1.22102	-1.71472
SA_RS02710	-1.01683	1.51789	-1.35969
SA_RS02715	-1.20745	1.29609	-1.12185
SA_RS02720	1.14009	1.21349	1.05347
SA_RS02725	1.13164	-1.04385	1.12768
SA_RS02730	6.26725	-1.04359	2.18529
SA_RS02735	-1.07679	-1.16432	-1.55484
rrf_2	1	1	1
SA_RS02745	2.30983	-1.36832	-1.9339
SA_RS02750	-1.93943	26.4508	1.85247
SA_RS02755	1	1	-8.32741
SA_RS02760	-4.36691	9.74061	-5.55345
SA_RS02765	-2.27562	3.18694	-6.48165
SA_RS02770	-5.46408	1.40491	-3.97044
SA_RS02775	1	1	-15.686
SA_RS02780	-7.22641	1	-1.33644
SA_RS02785	1	1	1
SA_RS02790	-28.4616	2.70224	-74.5549
SA_RS02795	1	1	1
rrf_3	1	1	1
SA_RS02805	6.48542	1.94947	1.79514
SA_RS02810	2.29397	8.52003	4.36204
SA_RS02815	2.10883	5.89364	16.3234
SA_RS02820	1.51805	-1.71164	-1.97132
SA_RS02825	1.73825	2.04626	57.1233
SA_RS02830	-1.11247	1.88728	18.8165
SA_RS02835	1.1339	1.74384	39.393
SA_RS02840	-1.21207	1.38387	4.94901
SA_RS02850	-1.31142	1.13724	-1.44389
SA_RS02855	1.88422	-1.54111	-1.24187
SA_RS02860	1.10945	1.07165	-1.57225
SA_RS14510	1.41272	1.06826	2.14948
SA_RS02865	-1.46492	1.18237	-2.36474
SA_RS02870	-1.34437	-1.21941	-1.48728
SA_RS02875	-1.81611	-1.48242	-1.05719
SA_RS02880	-2.06061	-1.59119	-2.86975
SA_RS02885	-1.08769	-2.19704	1.0329
SA_RS02890	16.7716	-2.24435	-2.59928
SA_RS14515	3.06974	-1.06961	2.48149
SA_RS02895	-1.0891	1.12332	1.4039
SA_RS02900	-1.12126	-1.12406	-1.69137
SA_RS02905	-1.74016	-1.29457	-5.8885
SA_RS02910	-1.13629	-1.29692	-2.5042
SA_RS02915	-2.32759	-2.00697	-3.83603
SA_RS02920	-1.44699	-1.87961	-8.38678
SA_RS02925	-1.53834	-1.06964	-3.61604
SA_RS02930	-1.11417	1.32131	-1.23829
SA_RS02935	-1.08384	-1.67107	-2.8914
SA_RS02940	2.31998	-1.43498	1.11312
SA_RS02945	-1.26806	-1.3471	-3.41775
SA_RS02950	-1.33743	-1.30425	-1.99014
SA_RS02955	-1.49983	-1.57828	-4.39458
SA_RS02960	-1.88506	-2.12718	-6.06747
SA_RS02965	1.15832	1.71543	-2.15147
SA_RS02970	1.27076	2.36434	2.68088
SA_RS02975	-1.17376	1.53628	3.27048
SA_RS02980	1.21741	-1.09709	-1.76513
SA_RS02985	-1.52915	-1.12694	1.16163
SA_RS02990	-1.11427	1.54167	1.49633
SA_RS02995	-1.37136	1.08669	1.07957
SA_RS03000	1.6002	-1.17625	1.40322
SA_RS03005	4.32248	1.19057	-2.03912
SA_RS03010	-1.88142	1.00811	-2.58536
SA_RS03015	1.09614	1.13315	-1.16679
SA_RS03020	3.69139	1.34034	2.72074
SA_RS14520	1	1	1
SA_RS03025	1.21607	-1.30351	-1.86171
SA_RS03030	-1.05361	-1.72706	-3.00238
SA_RS03035	-1.26153	-1.58161	-3.59679
SA_RS03040	-1.17211	-1.13735	1.65826
SA_RS03045	2.27353	-1.01023	3.44814
SA_RS03050	1.07022	1.47324	1.92328
SA_RS03055	1.03238	1.90118	1.11462
SA_RS03060	-1.12156	1.38702	3.05451
SA_RS03065	-1.03075	1.32505	7.06729
SA_RS03070	1.24156	1.52911	3.31914
SA_RS03075	1.18733	1.44079	1.51098
SA_RS03080	-1.07607	2.92597	-3.69087
SA_RS03085	-1.57975	1.17721	-1.68519
SA_RS14525	10.5585	1.40611	1.87675
SA_RS03090	-1.29187	-1.71417	2.08133
SA_RS03095	-1.69562	-1.14319	-3.1061
SA_RS03100	1.47897	-1.41904	-2.05257
SA_RS03105	-1.84056	-1.59515	1.07156
SA_RS03110	10.9886	-2.66594	3.49263
SA_RS03115	-1.76644	1.40044	1.17535
SA_RS03120	-1.26671	-1.35137	-1.35447
SA_RS03125	-1.55558	-1.28998	-2.32094
SA_RS03130	-1.0698	-1.42157	-2.89626
SA_RS03135	3.14435	5.45129	-1.06066
SA_RS03140	-1.3378	1.04407	2.52814
SA_RS03145	-1.53064	1.36582	1.21153
SA_RS14530	54.6356	7.5737	6.55598
SA_RS03150	1.36826	1.48285	5.27796
SA_RS03155	-1.59176	-1.05344	-1.14859
SA_RS03160	1.042	-1.35062	1.66607
SA_RS03165	-1.21529	1.80318	-1.46454
SA_RS03170	1.14844	1.66762	-1.906
SA_RS03175	1.31833	1.19347	-1.62024
SA_RS03180	-1.64105	-1.62867	-1.29902
SA_RS03185	1.74792	1.52977	1.47227
SA_RS03190	1.84611	2.45948	1.663
SA_RS03195	1	1	1
SA_RS03200	-1.02429	1.93545	-1.25098
SA_RS03205	4.95933	1.06155	-2.86786
SA_RS03210	2.19684	-1.03709	-4.38026
SA_RS03215	2.11593	1.10181	-3.30289
SA_RS03220	-1.47126	-1.7539	-1.72544
SA_RS14535	-1.81677	-1.4202	-8.61063
SA_RS03230	1.58173	1.40769	2.57767
SA_RS03235	3.74638	1.32259	4.46871
SA_RS03240	1.1774	1.21973	2.02416
SA_RS03245	-1.20205	-1.15646	-1.37959
SA_RS03250	-2.34184	1.57766	5.17983
SA_RS03255	1	43.161	1
SA_RS03260	1.04533	1.30517	1.28748
SA_RS03265	1.29271	1.1199	1.57799
SA_RS03270	1.76786	-1.11276	1.36713
SA_RS03275	-1.02511	-1.62065	1.0852
SA_RS03280	-1.38763	1.0772	1.25431
SA_RS03285	-1.16747	1.37907	-1.02433
SA_RS03290	1.00581	1.04643	1.77821
SA_RS03295	1.82037	3.34646	2.83351
SA_RS03300	10.9806	1.62326	2.98319
SA_RS03305	6.60168	2.02188	9.7192
SA_RS03310	9.94109	1.90633	2.70111
SA_RS03315	2.04035	1.32294	1.29122
SA_RS03320	3.09023	1.15259	2.81214
SA_RS03325	1.14358	-1.37556	3.42388
SA_RS03330	8.26818	3.24432	6.16864
SA_RS03335	7.10947	2.49794	1.85676
SA_RS03340	5.46826	1.62365	1.85327
SA_RS03345	7.02558	1.51185	2.03036
SA_RS03350	5.63158	1.64711	-1.52131
SA_RS03355	5.75538	3.39176	-2.82947
SA_RS03360	2.45107	2.12983	1.41891
SA_RS03365	2.94295	1.95165	-1.54191
SA_RS03370	1.28334	1.22297	3.3894
SA_RS03375	3.33433	1.24073	3.94514
SA_RS03380	-1.31684	-3.56172	-2.83199
SA_RS03385	-1.41111	-2.06899	-3.12057
SA_RS03390	-1.86212	-2.31517	-3.46627
SA_RS03395	1.07015	-1.43117	1.40246
SA_RS03400	-1.51296	-1.10349	2.31839
SA_RS03405	-1.24283	-1.42173	-1.96024
SA_RS03410	1.46585	1.65315	-1.68784
SA_RS03415	4.11785	-1.25825	1.87055
SA_RS03420	-1.1116	1.23251	3.03923
SA_RS03425	1.11301	1.22204	3.03757
SA_RS03430	-1.38901	-1.11708	1.04626
SA_RS03435	-1.19968	1.14907	-2.23974
SA_RS03440	-1.07186	1.17417	1.97388
SA_RS03445	1.03473	1.28172	-2.41181
SA_RS03450	1	9.74061	1.13479
SA_RS03455	1.36317	1.14251	-2.10044
SA_RS03460	1.27953	1.34688	1.99194
SA_RS03465	1.20595	1.32071	-1.64685
SA_RS03470	1.45296	1.02244	-1.33095
SA_RS03475	1.48709	1.37676	1.28322
SA_RS03480	1.00689	-1.00393	-1.49604
SA_RS03485	-1.1456	-1.15507	1.70496
SA_RS03490	3.06272	1.70328	3.36165
SA_RS03495	1.02255	1.50451	-4.45332
SA_RS03500	1.10267	-2.65475	-1.82764
SA_RS03505	1	9.74061	-23.0446
SA_RS03510	2.32034	1.2606	4.20083
SA_RS03515	-1.04186	2.07843	5.33402
SA_RS03520	1.3758	1.46634	2.67981
SA_RS03525	2.61209	1.16344	2.57728
SA_RS03530	1.08446	-1.35438	-1.16065
SA_RS03535	2.14403	2.61113	6.93635
SA_RS03540	5.34901	1.19718	2.88434
SA_RS03545	7.68167	1.08447	1.42653
SA_RS03550	-1.50344	1.0583	-2.03383
SA_RS03555	2.43358	1.86921	1.20276
SA_RS03560	2.22965	1.03878	1.08247
SA_RS03565	1.11838	-1.81617	-3.02732
SA_RS03570	4.45761	-1.52214	-1.35395
SA_RS03575	-1.40607	-1.00518	1.07074
SA_RS03580	-1.18951	1.03096	2.01067
SA_RS03585	1	-9.29651	1
SA_RS03590	1.91558	1.26425	1.80416
SA_RS03595	-1.00258	1.19669	2.69198
SA_RS14540	1	1	1
SA_RS03600	-1.53717	-1.5442	-1.1077
SA_RS03605	1.88616	-1.70506	-1.4921
SA_RS03610	7.33947	1.25725	2.16481
SA_RS03615	2.20289	1.31653	1.10376
SA_RS03620	2.14936	-1.44926	2.49366
SA_RS03625	3.95524	3.18811	5.16454
SA_RS03630	1.26171	2.45285	-1.23278
SA_RS03635	1.92449	1.99465	1.5438
SA_RS03640	2.21283	2.24553	1.49769
SA_RS03645	3.66145	3.17435	8.55579
SA_RS03650	1.16656	-1.12014	-1.34206
SA_RS03655	1.06729	1.19847	1.23074
SA_RS03660	1.21039	-1.75631	1.59312
SA_RS03665	2.7229	-1.16123	1.84055
SA_RS03670	-2.28365	-1.25202	1.54135
SA_RS03675	-2.54469	-1.35751	-1.07823
SA_RS03680	2.1502	-1.59067	-5.39908
SA_RS03685	-1.64313	1.20647	1.64037
SA_RS03690	-1.33458	1.35888	2.36231
SA_RS03695	2.40324	-1.636	1.50435
SA_RS03700	12.9198	1.86344	-1.60089
SA_RS03705	1.55231	-1.25923	2.40696
SA_RS03710	1.51323	2.57648	1.19941
SA_RS03715	22.6814	3.30703	1.83462
SA_RS03720	-4.01545	1.5092	1.42232
SA_RS03725	1.22993	-2.22101	2.26095
SA_RS03730	-3.02043	-1.75055	-4.52302
SA_RS03735	-3.06596	-2.57857	-3.33385
SA_RS03745	-1.36122	-1.02351	-1.87257
SA_RS03750	1.18403	1.1236	1.70489
SA_RS03755	2.14661	2.90751	5.01756
SA_RS03760	3.45084	3.05348	7.64974
SA_RS03765	1.32204	-1.8741	1.20981
SA_RS03770	1.13085	-1.33208	1.99457
SA_RS03775	-1.38558	1.06917	1.74077
SA_RS03780	3.30263	1.46402	8.37364
SA_RS03785	-2.01602	1.75558	-2.80079
SA_RS03790	-2.54702	1.06203	-1.64254
SA_RS03795	1.28286	1.16526	2.74876
SA_RS03800	-2.02539	-1.30676	-1.89175
SA_RS03805	-2.09355	-1.44294	-1.28288
SA_RS03810	-1.0698	-1.36619	-2.40395
SA_RS03815	1.28101	-2.29141	-1.20429
SA_RS03820	10.1302	-1.24239	-1.00473
SA_RS03825	6.37834	-1.53332	-1.05596
SA_RS03830	-1.55037	-1.55953	-1.34343
SA_RS03835	1.35872	-1.43079	2.05213
SA_RS03845	-1.24598	-1.10819	-1.30099
SA_RS03850	1.40565	-1.39973	-1.22558
SA_RS03855	2.69906	2.68539	1.56395
SA_RS03860	3.4099	1.81446	2.51433
SA_RS03865	1.07837	-1.03516	1.18133
SA_RS14545	-1.67509	1.45015	2.8321
SA_RS03870	-1.05142	-1.10031	1.37421
SA_RS14550	-1.92833	1.85769	-4.1287
SA_RS14555	-2.32415	1.78193	-3.15339
SA_RS14560	-1.56041	-1.09789	-6.14551
SA_RS03880	3.6861	3.82294	6.47336
SA_RS03885	15.4706	-9.29651	1
SA_RS03890	-1.48574	-1.4015	-2.7769
SA_RS14565	-14.9116	-9.29651	-45.1205
SA_RS03895	-1.60337	-1.32452	-2.75582
SA_RS03900	1.67837	-1.15107	-1.53775
SA_RS14570	1.52689	1.75697	-6.98454
SA_RS03905	1.23034	2.51392	-1.80985
SA_RS03910	3.07031	1.59739	1.14279
SA_RS03915	2.50216	-1.57695	1.07218
SA_RS03920	5.64644	9.74061	-15.686
SA_RS03925	-1.19417	1.07661	1.75597
SA_RS03930	3.15416	1.07003	2.34304
SA_RS03935	1.24002	-1.993	1.17285
SA_RS03940	1.82481	-2.66165	-1.69498
SA_RS03945	-1.18252	-1.10021	1.88028
SA_RS03950	-1.08925	1.00885	-1.16993
SA_RS03955	13.5237	-1.35254	-1.45973
SA_RS03960	4.30645	-1.45542	1.50519
SA_RS03965	1.44536	2.1944	2.74107
SA_RS03970	1.0817	1.63526	-1.48305
SA_RS03975	-1.4	-1.08462	1.26466
SA_RS03980	-1.40063	-1.08306	-1.24331
SA_RS03985	-1.07685	-1.72989	-1.6369
SA_RS03990	1.67593	-1.60433	1.44359
SA_RS03995	1.35105	-1.19977	-1.28339
SA_RS04000	1.43577	1.87964	1.45906
SA_RS04005	-1.19342	1.29244	1.30099
SA_RS04010	-1.41263	-1.27129	2.10026
SA_RS04015	1.38991	-1.7027	1.7949
SA_RS04020	-1.01659	2.22152	9.66736
SA_RS04025	1.02545	1.07894	-1.0854
SA_RS04030	5.64644	9.74061	3.16418
SA_RS04035	-2.15667	-1.1972	-3.74448
SA_RS04040	1	1	1
SA_RS04045	1.36474	1.56192	3.7549
SA_RS04050	3.73232	1.47425	1.16004
SA_RS04055	5.32385	1.50229	1.09208
SA_RS04060	-1.04732	1.42474	3.45064
SA_RS04065	-1.03128	1.09653	-1.05666
SA_RS14575	-1.49168	-1.03924	1.24282
SA_RS04070	-1.36438	1.30327	1.30456
SA_RS04075	-1.62591	1.36679	-2.04066
SA_RS04080	-1.78636	-1.02072	1.26931
SA_RS04085	7.53133	-1.26995	1.47735
SA_RS04090	1.12881	2.01524	-1.32723
SA_RS14580	-1.39901	1.98471	-1.84736
SA_RS14585	-1.81739	1.11775	-1.77008
SA_RS04100	1.39459	1.25991	1.92126
SA_RS04105	1.38874	1.57763	1.12987
SA_RS04110	1.40623	1.18037	2.00679
SA_RS04115	1	1	9.75422
SA_RS04120	-1.00433	1.32648	4.34715
SA_RS04125	1.94947	3.25161	1.46877
SA_RS04130	-1.01407	1.85776	1.25613
SA_RS14590	1	1	1
SA_RS14595	1.44518	18.0957	-3.4348
SA_RS14600	-2.55413	2.39902	-2.20839
SA_RS04135	-1.8885	1.58663	-2.47475
SA_RS04140	-2.3291	-1.04935	-1.90134
SA_RS04145	-2.19975	-1.62781	-1.32636
SA_RS04150	-2.99855	-1.73144	-2.11667
SA_RS04155	-3.23223	-1.99722	-4.0942
SA_RS04160	-1.75686	-1.07381	-1.12274
SA_RS04165	21.3704	1.43454	1.68574
SA_RS04170	-1.69217	1.35528	-4.32742
SA_RS04175	-1.05017	1.61589	-1.10987
SA_RS04180	1.15485	1.50307	1.49837
SA_RS04185	-1.00004	1.10803	1.25419
ssrA	-1.58685	6.54562	5.17431
SA_RS04190	79.3273	1.40625	-2.29611
SA_RS04195	1.14949	-1.84216	-3.05746
SA_RS04200	-2.0794	-1.12794	-1.38713
SA_RS04205	-1.21743	-1.71239	-1.70025
SA_RS04210	5.64644	1	1
SA_RS04215	8.78038	1.94414	1.59076
SA_RS04220	1.33163	1.45856	1.28317
SA_RS04225	1.72287	2.51581	1.92883
SA_RS04230	-1.23319	1.01362	-1.52371
SA_RS04235	-1.14318	-1.85338	1.30338
SA_RS04240	-5.46408	-35.0208	8.23768
SA_RS04245	-4.37198	-2.02073	1.28119
SA_RS04250	-1.24467	1.04981	-1.00497
SA_RS04255	78.1961	2.35952	16.3533
SA_RS04260	6.14772	2.43518	3.29704
SA_RS04265	-1.14116	-1.0778	-1.73257
SA_RS04270	1.54057	6.5022	1.89919
SA_RS04275	99.6461	5.33191	1.83261
SA_RS04280	-2.12944	1.00687	-1.32029
SA_RS04285	20.138	4.14598	5.77447
SA_RS04290	-1.43676	-1.05931	-2.76391
SA_RS04295	1.35501	1.48528	1.10123
SA_RS04300	5.90871	3.40465	7.38706
SA_RS04305	1.60076	1.79892	1.73878
SA_RS04310	2.0722	1.37253	-1.08842
SA_RS04315	1.56545	1.08937	-1.05903
SA_RS04320	1.6136	2.44341	2.03644
SA_RS04325	11.4034	1.08156	4.31422
SA_RS04330	-1.09671	-1.09179	1.45681
SA_RS04335	-1.03716	-1.32234	-15.686
SA_RS04340	2.52021	1.06818	7.8569
SA_RS04345	-1.97644	1.04231	-1.37369
SA_RS04350	-2.15286	-1.37137	-1.54212
SA_RS04355	-1.57672	-1.68629	1.12283
SA_RS04360	-1.76475	-1.24733	-2.77154
SA_RS04365	1.19529	-1.14328	1.58727
SA_RS14605	5.64644	1.06826	-45.1205
SA_RS04370	-1.0338	1.36225	1.14827
SA_RS04375	-1.17333	-1.46015	2.14369
SA_RS14610	1	1	1
SA_RS14615	-2.63749	51.5161	-1.04327
SA_RS04380	-1.06852	-1.80259	-13.0014
SA_RS04385	14.7389	1.75791	3.2621
SA_RS04390	8.78038	3.94146	-1.56979
SA_RS04395	-1.81417	-1.25455	-2.41251
SA_RS04400	-1.86713	1.03623	-3.26882
SA_RS04405	-1.29398	-1.48534	-1.27978
SA_RS04410	52.733	6.03677	20.0034
SA_RS04415	1.40916	1.01128	-2.36888
SA_RS04420	1.51012	1.37224	1.89815
SA_RS04425	1.61996	1.37219	1.47727
SA_RS04430	1.25261	-1.00689	-2.48941
SA_RS04435	1.12261	-1.5036	-2.90876
SA_RS04440	1.35726	-1.52237	-1.28745
SA_RS14620	-14.9116	-9.29651	-1.99166
SA_RS04445	1	1	-8.32741
SA_RS04450	-28.4616	18.0957	-1.51591
SA_RS04455	1.78411	3.50714	11.326
SA_RS04460	1.31098	2.87973	1.13771
SA_RS14625	103.888	3.47243	7.60534
SA_RS04465	10.5585	3.35091	9.75422
SA_RS04470	1.55977	1.12008	2.86264
SA_RS04475	1.65414	1.49566	1.26235
SA_RS04480	1.56544	1.08204	1.8698
SA_RS04485	-1.0119	1.42586	1.00225
SA_RS04490	10.4971	1.17506	4.31342
SA_RS04495	3.35463	-1175.46	-1.34431
SA_RS04500	1.62509	-1.1545	2.61679
SA_RS04505	3.03439	-1.64981	1.30647
SA_RS04510	-1.3185	-1.23983	-1.35776
SA_RS04515	-1.4072	-1.17101	-1.01784
SA_RS04520	1.86128	-60.745	-5.94869
SA_RS04525	1.81711	3.29004	1.2959
SA_RS04530	1.53961	1.85626	1.1471
SA_RS04535	1.72798	-1.18359	-1.513
SA_RS04540	8.65172	-1.11187	-1.05332
SA_RS04545	1.67658	-1.89292	-1.02492
SA_RS04550	1.4181	2.62253	3.12217
SA_RS04555	-1.18934	1.87783	-1.07021
SA_RS04560	-1.34789	1.7848	-1.03706
SA_RS04565	1.46176	2.03566	5.50363
SA_RS04570	1.21386	1.89919	2.38375
SA_RS04575	-1.00198	1.25724	1.88435
SA_RS04580	1.32298	-1.08476	1.30823
SA_RS04585	2.13548	2.02842	-1.54531
SA_RS04590	-1.50563	1.35903	2.20703
SA_RS04595	-1.3109	-1.08983	1.67399
SA_RS04600	-1.16427	-3.01896	-1.73626
SA_RS04605	-1.48589	-3.54881	-4.60915
SA_RS04610	7.38212	-2.49576	-1.82453
SA_RS04615	-1.47495	-2.67191	-2.52099
SA_RS04620	-1.31128	-2.47685	-1.36965
SA_RS04625	3.77759	-1.43764	-1.48229
SA_RS04630	-1.27367	1.13735	-1.59985
SA_RS04635	-1.06064	1.18001	2.79079
SA_RS04640	1.23177	1.70897	-1.62509
SA_RS04645	1.03879	1.14931	1.72141
SA_RS04650	2.08986	2.42225	2.01053
SA_RS04655	2.54683	2.08664	1.98744
SA_RS04660	1.67665	1.33106	-1.17375
SA_RS04665	-1.93467	-4.79045	-1.08049
SA_RS04670	-4.3207	1.97302	1.23205
SA_RS04675	-4.02912	4.01863	2.00235
SA_RS04680	-1.0819	1.34166	4.51933
SA_RS04685	1.46088	1.58966	1.52125
SA_RS04690	-1.01857	1.14201	-3.39837
SA_RS04695	1.2976	1.00798	2.53281
SA_RS04700	-1.1858	-1.27144	1.74904
SA_RS04705	-2.01713	-2.84647	-2.04845
SA_RS04710	-1.06965	1.67558	1.13785
SA_RS04715	-1.15664	1.69114	1.28894
SA_RS04720	1.2473	1.22761	1.16399
SA_RS04725	2.16855	1.45424	2.85282
SA_RS04730	-1.09851	1.56593	-1.00572
SA_RS04735	1.3906	-1.20929	1.73958
SA_RS04740	1.20859	2.3521	19.1003
SA_RS04745	103.888	-3.98534	-1.4421
SA_RS04750	10.5585	1.75049	23.4582
SA_RS04755	2.75839	1.05835	2.04037
SA_RS04760	25.2947	-3.051	-6.73925
SA_RS04765	-1.14642	-1.04632	1.74769
SA_RS04770	-1.33967	1.06207	-2.26856
SA_RS04775	1.72982	2.40501	4.93248
SA_RS04780	1.45449	1.37811	-2.28273
SA_RS04785	1.3261	1.53671	-2.8781
SA_RS04790	5.59617	1.27303	1.68362
SA_RS04795	1.18599	2.15358	-1.28395
SA_RS04800	-1.11427	1.13926	-1.17516
SA_RS04805	-1.3952	-1.35798	-4.8473
SA_RS04810	-1.2906	-1.89933	-4.07679
SA_RS04815	-1.50439	-2.86546	-3.66606
SA_RS04820	-2.01192	-1.60416	1.14728
SA_RS04825	2.57117	-1.75597	1.14615
SA_RS04830	-1.0939	3.00214	-1.18521
SA_RS04835	-3.28071	2.77412	1.14112
SA_RS04840	1.5806	1.85052	1.51321
SA_RS04845	1.1692	1.11147	1.00864
SA_RS04850	1.46366	1.80443	4.5973
SA_RS04855	4.10833	1.69463	6.65959
SA_RS04860	-1.06852	-1.1126	-1.13021
SA_RS04865	-1.09172	1.1511	1.54902
SA_RS04870	2.31692	1.80102	4.30855
SA_RS04875	1.5947	1.50526	6.74443
SA_RS04880	2.75981	1.76645	5.65325
SA_RS04885	2.98514	1.76651	4.82451
SA_RS04890	1.29885	1.58292	2.41808
SA_RS04895	1.13704	1.38172	1.52516
SA_RS04900	2.62004	-1.12969	2.00274
SA_RS04905	-1.58725	-1.16694	-1.67259
SA_RS04910	-1.17493	-1.53225	-1.70803
SA_RS04915	1.1597	1.23073	1.63266
SA_RS04920	2.10159	1.39572	3.07717
SA_RS04925	-1.43973	-1.03086	-4.26598
SA_RS04930	-1.06861	1.39149	1.40064
SA_RS04935	1.03255	1.67719	2.68253
SA_RS04940	1.07733	1.0136	1.99645
SA_RS04945	1.17164	1.58082	2.42994
SA_RS04950	-1.60735	-1.10628	-3.88398
SA_RS04955	1.15318	1.07729	1.1713
SA_RS04960	-1.37194	-2.05682	-2.90164
SA_RS04965	-1.50138	-1.73158	-3.40825
SA_RS04970	1.21507	-1.86241	-1.33781
SA_RS04975	-1.27721	-1.59802	-1.28445
SA_RS04980	1.13262	1.67435	1.30332
SA_RS04985	1	1	-1.40864
SA_RS04990	-14.9116	1	1.56763
SA_RS04995	1.5859	-2.08885	1.71497
SA_RS05000	-2.24909	3.68607	21.2012
SA_RS05005	2.60971	1.39064	3.70944
SA_RS05010	2.19417	1.69004	2.14107
SA_RS05015	7.25764	2.14484	-1.43912
SA_RS05020	1.86128	2.09782	1.52743
SA_RS05025	1	1	1
SA_RS14630	1.07906	1.12954	-7.67892
SA_RS05030	1.74841	-1.58682	-1.11904
SA_RS05035	-1.02138	-2.50048	-2.52075
SA_RS05040	-1.75181	-1.60416	-23.4637
SA_RS14635	2.30983	1.1736	-2.00619
SA_RS14640	1	1	1
SA_RS05050	1.09727	-2.56178	-1.19771
SA_RS05055	-1.54321	-1.21081	-1.47383
SA_RS05060	6.95608	16.305	6.128
SA_RS05065	1.88745	1.62568	1.178
SA_RS05070	1.07359	2.32675	3.12013
SA_RS05075	1.11628	-2.17053	-2.4072
SA_RS14645	-1.7713	2.10577	-3.34481
SA_RS05080	-1.19849	1.10654	1.00691
SA_RS05085	-1.25551	-1.2173	-2.40957
SA_RS05090	-1.46132	-1.83597	-1.86787
SA_RS05095	-1.55274	1.37174	-2.2901
SA_RS05100	1.86444	1.09131	1.02418
SA_RS05105	1.55511	-1.90229	2.13905
SA_RS05110	-2.31883	-2.34181	-3.63015
SA_RS05115	1.37097	1.63121	1.26145
SA_RS05120	10.2885	1.75169	-1.54575
SA_RS05125	3.15092	1.99127	3.68246
SA_RS05130	1	1	1
SA_RS05135	1.61367	-1.33251	1.07553
SA_RS05140	1.11157	1.06264	-1.82768
SA_RS05145	16.9445	-1.1141	3.43543
SA_RS05150	-1.00862	-1.18407	-1.12685
SA_RS05155	6.60732	-2.20591	-1.39212
SA_RS05160	1.18535	1.21028	1.71559
SA_RS05165	-1.58676	1.05645	-1.48012
SA_RS05170	-1.75532	-1.04914	-4.02585
SA_RS05175	-1.61694	-1.21136	1.01239
SA_RS05180	-42.0116	1	1.51008
SA_RS05185	-1.65282	-1.04005	17.3125
SA_RS14650	-1.44522	-1.38525	-2.5502
SA_RS05190	-1.00879	-1.09463	1.64587
SA_RS05195	-1.90692	-1.01981	1.14458
SA_RS05200	-1.11921	-1.4414	1.80581
SA_RS05205	-1.33851	-1.61653	-1.96715
SA_RS05210	-2.02421	-1.3758	1.87361
SA_RS05215	-2.3203	-1.53002	-1.78175
SA_RS05220	-2.2737	-2.2752	-3.25871
SA_RS05225	-2.79624	-2.98818	-2.58557
SA_RS05230	-3.46033	-2.78806	-4.04434
SA_RS05235	-2.67975	-3.30853	-3.70723
SA_RS05240	-3.98654	-2.59686	-3.82184
SA_RS05245	-3.10624	-2.44139	-3.64011
SA_RS05250	-2.10896	-4.76131	-2.87144
SA_RS05255	-5.32953	-3.77538	-4.85719
SA_RS05260	-6.2105	-3.42858	-4.907
SA_RS05270	-1.63466	-2.0298	-5.75361
SA_RS05275	2.71927	10.525	4.19797
SA_RS05280	1.31587	1.49337	1.78512
SA_RS14655	5.64644	1	1
SA_RS05285	-1.16439	-1.33182	-1.00843
SA_RS05290	2.07019	3.53317	4.64821
SA_RS05295	1.24975	2.19721	4.58288
SA_RS05300	-1.01694	2.07094	2.90419
SA_RS05305	5.11854	-1.72913	1.57095
SA_RS05310	-1.10365	1.82412	-1.03998
SA_RS05315	2.89816	1.34627	2.2427
SA_RS05320	-1.21059	1.4639	-2.7433
SA_RS14660	-1.44121	2.80604	1.14814
SA_RS05325	1.01724	1.17856	1.50823
SA_RS05330	2.43155	1.26309	1.92178
SA_RS05335	-2.00652	-3.32625	-9.17451
SA_RS05340	1.00041	-1.64737	-1.14046
SA_RS05345	3.51473	-1.18689	2.69521
SA_RS05350	-1.76752	-1.2221	-1.52878
SA_RS05355	-1.93489	1.00963	-3.75396
SA_RS05360	-1.82882	-1.14102	-3.99718
SA_RS05365	-1.54459	-1.28721	-2.18001
SA_RS05370	-1.30457	1.05232	1.04948
SA_RS05375	2.93063	-1.86761	-1.04568
SA_RS05380	2.92082	-1.24146	1.16493
SA_RS05385	3.58354	-1.66346	-2.59801
SA_RS05390	2.80555	-3.13555	-3.43833
SA_RS05395	1.1871	1.84108	-1.12657
SA_RS05400	1.13013	1.37098	2.39874
SA_RS05405	1.30107	1.28289	2.38543
SA_RS05410	-1.36646	-2.10357	-1.49023
SA_RS05415	2.13715	1.40154	5.8658
SA_RS05420	-1.251	1.20712	1.32586
SA_RS05425	3.68575	6.12856	1.86229
SA_RS05430	-1.54147	-1.31327	-1.08432
SA_RS05435	1.09324	2.26175	6.87543
SA_RS05440	2.23685	1.79635	5.73348
SA_RS05445	1.86254	2.08434	5.68881
SA_RS05450	1.00536	1.52151	1.06902
SA_RS05455	-1.29335	-1.40847	-1.48245
SA_RS05460	-1.70611	1.52619	-2.25826
SA_RS05465	-1.02858	2.31663	-1.45299
SA_RS05470	2.86027	1.52925	1.74446
SA_RS05475	-2.00188	1.92269	-1.90482
SA_RS05480	2.9582	1.18769	2.41474
SA_RS05485	-1.23958	1.18119	1.9759
SA_RS05490	-1.42927	-1.49392	-2.19933
SA_RS05495	48.9594	1.25752	1.14804
SA_RS05500	30.5687	-1.96355	-1.2527
SA_RS05505	1.16839	1.13164	-2.21006
SA_RS05510	2.11463	1.07823	1.14823
SA_RS05515	1.08377	1.40222	1.51629
SA_RS05520	-1.1016	-1.22171	-1.44236
SA_RS05525	1.86128	26.4508	1.14459
SA_RS05530	-2.45047	1.00624	1.95246
SA_RS05535	1.38246	-2.91679	-1.20712
SA_RS05540	-1.69284	-3.63632	-3.38697
SA_RS05545	3.81275	-1.46803	1.40238
SA_RS05550	26.7712	-1.36827	2.54072
SA_RS05555	1.6352	1.40647	1.14797
SA_RS05560	1.03869	-1.7542	-1.28946
SA_RS05565	6.86985	-1.76873	-5.73723
SA_RS05570	2.93026	-1.58052	-1.303
SA_RS05575	1	-9.29651	1
SA_RS05580	1.14733	1.75899	1.07737
SA_RS05585	-1.6869	-1.79899	-3.36255
SA_RS05590	-2.46137	-2.41018	-2.72461
SA_RS05595	1.59572	-1.04208	1.12381
SA_RS05600	2.42081	1.25903	2.21893
SA_RS05605	24.4713	2.39134	3.76888
SA_RS05610	2.48319	1.42031	5.28676
SA_RS05615	1.93158	-1.17338	-1.08513
SA_RS05620	1.56936	1.5417	3.5832
SA_RS05625	1	1	1
SA_RS05630	1.37327	1.67193	3.19167
SA_RS05635	2.97295	1.64081	2.2993
SA_RS05640	-1.06108	1.2414	-3.05161
SA_RS05645	1.07609	-1.18648	-1.96489
SA_RS05650	-1.12829	1.08374	1.10694
SA_RS05655	-1.0651	1.19697	2.47839
SA_RS05660	7.6708	-1.05343	3.23993
SA_RS05665	10.5585	1	-15.686
SA_RS05670	1.42016	1.55342	5.92336
SA_RS05675	1	1	1
SA_RS05680	-1.14157	-2.04174	1.90425
SA_RS05685	1.54951	10.0158	-2.55686
SA_RS05690	1.38237	1.59855	-1.18793
SA_RS05695	1.74155	1.84432	2.39843
SA_RS05700	-1.72857	1.23391	-3.63657
SA_RS05710	3.86819	2.20645	1.58349
SA_RS05715	1.07906	1.40491	-4.2993
SA_RS05720	6.36423	1.4448	3.04839
SA_RS05725	-2.57418	-326.562	-780.982
SA_RS05730	-2.58675	-10.6495	-2.1156
SA_RS05735	1	-7.42071	-20.1442
SA_RS05740	20.252	-1.07663	-1.13319
SA_RS14665	-1.6938	-1.4394	-1.76202
SA_RS14670	1.71134	2.2312	3.82895
SA_RS05745	1.09131	-1.81134	2.63486
SA_RS05750	-1.97263	-1.6391	6.3463
SA_RS05755	-3.14271	-1.1914	3.56872
SA_RS05760	-9.03494	-2.50184	4.18737
SA_RS05765	-5.30195	-2.41576	2.71478
SA_RS05770	-2.95262	-1.60342	1.68296
SA_RS05775	12.1685	1.0251	-1.25211
SA_RS05780	-4.23884	1.86175	3.30122
SA_RS05785	4.93969	-1.92012	-1.72172
SA_RS05790	1	1	-3.21734
SA_RS05795	-2.23636	-2.68138	-1.11717
SA_RS05800	1.68018	-1.32234	-13.6206
SA_RS05805	4.25256	1.60179	4.50856
SA_RS05810	2.27507	1.57124	7.74124
SA_RS05815	1.83392	1.41156	2.13878
SA_RS05820	-1.17382	1.26414	1.31188
SA_RS05825	-2.29808	1.39734	-2.58929
SA_RS05830	-1.37525	1.38086	-1.1916
SA_RS05835	-1.6984	-1.94307	-1.85377
SA_RS05840	-1.67185	-2.43811	-2.68149
SA_RS05845	-1.77738	-2.30391	-2.02387
SA_RS05850	-1.72423	-1.99087	-1.98257
SA_RS05855	1.89183	1.06722	1.4711
SA_RS05860	-1.27795	1.04632	-2.80807
SA_RS05865	1.69933	1.36447	2.37414
SA_RS05870	-1.03341	1.33119	1.26965
SA_RS05875	-1.06977	1.28489	-1.39083
SA_RS05880	3.24273	1.80401	1.27809
SA_RS05885	11.1141	1.23633	4.08421
SA_RS05890	1.91141	1.62464	1.12483
SA_RS05895	-2.67416	-2.89561	-5.13769
SA_RS05900	1.99388	2.24511	3.25533
SA_RS05905	1	-2.54201	1
SA_RS05910	3.22261	-1.12016	-1.96023
SA_RS05915	-1.17987	-1.19574	-1.4673
SA_RS05920	-2.85638	-3.66568	2.60727
SA_RS05925	-4.62375	-4.37967	3.086
SA_RS05930	-2.60586	-4.47724	2.22249
SA_RS05935	-6.15639	-4.57746	-1.96683
SA_RS05940	-3.88377	-3.57917	1.21634
SA_RS05945	-4.5374	-2.89313	-2.95265
SA_RS05950	-3.97009	-2.32024	-3.46269
SA_RS05955	-1.82669	-1.52516	-1.48904
SA_RS05960	4.28573	-1.04347	1.06555
SA_RS05965	1.0185	1.54267	3.53933
SA_RS05970	3.16487	1.11365	4.39117
SA_RS05975	1.22936	1.80854	1.44282
SA_RS05980	-1.05208	1.64091	1.69717
SA_RS05985	-1.33153	1.80746	1.29976
SA_RS05990	-1.3908	-1.0559	-1.54904
SA_RS05995	-1.07261	-2.47427	-1.96539
SA_RS06000	3.32494	3.8995	10.5442
SA_RS06005	-1.07291	1.11614	1.40267
SA_RS06010	-1.10896	1.1692	-1.67792
SA_RS06015	1.52394	-1.07412	1.05027
SA_RS06020	1.03251	-1.6119	-2.44459
SA_RS06025	1.36409	-1.97374	-2.42792
SA_RS06030	-1.5405	-3.44373	-2.3852
SA_RS06035	1.42755	1.50953	1.92679
SA_RS06040	1.38986	1.25398	3.50414
SA_RS06045	-1.1716	1.05689	-1.17556
SA_RS06050	-1.44348	2.09362	-1.64897
SA_RS06055	1.32855	-1.12541	-1.10712
SA_RS06060	-1.04555	-1.22895	1.20135
SA_RS06065	1.13503	1.47891	3.37331
SA_RS06070	1.60633	1.14813	2.61792
SA_RS06075	1.10856	1.07804	1.11626
SA_RS06080	1.3139	-1.23973	1.47972
SA_RS06085	-1.06722	-1.66306	-1.33948
SA_RS06090	1	1	-8.32741
SA_RS06095	-2.52005	-2.29308	1.28879
SA_RS06100	-1.48258	1.70393	-1.48621
SA_RS06105	1.12442	-1.27303	1.37523
SA_RS06110	-1.53892	-1.65469	-1.63058
SA_RS06115	2.86568	-1.04612	-1.25151
SA_RS06120	1.05312	1.07487	1.05602
SA_RS06125	-1.15762	1.07302	-2.94896
SA_RS06130	1.63261	-1.11579	-1.24901
SA_RS06135	-1.09934	1.09782	-3.47306
SA_RS06140	-1.43794	-1.04471	-2.28212
SA_RS06150	1.97612	-1.06233	1.54832
SA_RS06155	1.01407	-1.05777	-1.12672
SA_RS06160	-1.1156	1.24012	-2.44145
SA_RS06165	2.09057	1.82437	-2.91354
SA_RS06170	1.67964	1.04245	-4.18857
SA_RS06175	1.8982	-2.38513	-3.21563
SA_RS06180	13.5237	-1.34229	-1.57244
SA_RS06185	-1.02876	-1.27667	-1.60028
SA_RS06190	-1.19635	-1.37951	-2.02094
SA_RS06195	-1.58967	-2.57384	-3.69742
SA_RS06200	1.13344	1.43021	1.23723
SA_RS06205	-1.4667	1.55906	-3.58268
SA_RS06210	-1.34496	-1.41137	-1.4988
SA_RS06215	-1.21574	-1.7473	1.07823
SA_RS06220	1	1	1
SA_RS06225	-1.20726	-1.07364	-1.64378
SA_RS06230	30.2067	2.62854	1.25625
SA_RS06235	-1.02278	1.67901	1.24829
SA_RS06240	1.05125	1.61659	-1.80286
SA_RS06245	1.01992	-1.02423	-1.32768
SA_RS06250	1.43423	-1.76622	-1.83059
SA_RS06255	-1.25342	-2.14144	-2.32363
SA_RS06260	1.39897	-1.47369	-1.91191
SA_RS06265	-1.07185	-1.75532	-2.05148
polC	-1.5291	-1.33428	-3.23301
SA_RS14675	5.64644	-9.29651	-15.686
SA_RS06275	-1.76637	-1.01097	1.74868
nusA	-1.31747	1.14275	1.15347
SA_RS06285	-1.69543	1.06481	1.21251
SA_RS06290	-1.46257	1.1163	-1.41931
SA_RS06295	-1.34624	1.07914	-1.21677
SA_RS06300	1.43014	1.09699	-2.90608
SA_RS06305	1.20543	2.25698	1.04888
SA_RS06310	1.20932	1.60165	2.63019
SA_RS06315	-1.2935	-1.47686	-1.20108
SA_RS06320	-1.36838	-1.15341	-2.70674
SA_RS14680	1	1	1
SA_RS06325	-1.38543	1.05977	-1.1539
SA_RS06330	-1.59808	-1.41732	-1.05278
SA_RS06335	-1.16597	-1.67263	-1.63637
SA_RS06340	2.54567	-2.95661	-1.29214
SA_RS06345	1.38517	-3.1498	-1.53223
SA_RS06350	-1.23718	-2.58416	-4.66956
SA_RS06355	-1.44903	-1.35559	1.14683
SA_RS06360	1.38077	1.02495	-1.10493
SA_RS06365	-1.00781	-1.12113	1.56203
SA_RS06370	1.96257	1.52936	2.61745
SA_RS06375	-1.06697	2.10252	4.80644
SA_RS06380	1.06499	1.1678	-1.03095
SA_RS06385	115.451	2.92742	9.89654
SA_RS06390	1.14763	1.19263	-2.21187
SA_RS06395	2.44205	1.99153	1.20087
SA_RS06400	2.05014	1.07718	-2.22071
SA_RS06405	4.13078	-1.57539	2.38036
SA_RS06410	-1.245	-1.41073	1.45309
SA_RS06415	1.53325	-1.44425	1.17257
SA_RS06420	-1.30714	-1.41282	-1.86526
SA_RS06425	1.12624	-1.20552	-1.65157
SA_RS06430	1.06502	-2.61759	-3.08257
SA_RS06435	-1.62892	-3.81419	-1.54987
SA_RS06440	-2.10949	-1.02928	-5.38646
SA_RS06445	-1.09813	1.03274	-1.95492
SA_RS06450	-2.63391	-1.00499	9.06124
SA_RS06455	-2.38849	-1.02482	1.51058
SA_RS06460	1.08579	-1.22543	2.96257
SA_RS06465	-1.11423	-1.03612	3.39999
SA_RS06470	1.88121	1.87375	2.54165
SA_RS06475	1.78917	-1.53272	-2.63439
SA_RS06480	-1.00752	-1.48832	-1.55175
SA_RS06485	1.9202	3.11865	4.36739
SA_RS06490	1.18584	2.75841	1.82488
SA_RS06495	1.3906	1.11103	-2.87188
SA_RS06500	25.2947	7.8916	-1.15385
SA_RS06505	30.2067	2.78944	-3.25979
SA_RS06510	-1.93943	1	-89.2722
SA_RS06515	4.97028	-1.33726	-2.46291
SA_RS06520	10.5585	-1.1242	1.14341
SA_RS06525	5.64644	-26.446	-23.0446
SA_RS06530	1	-26.446	-3.34296
SA_RS06535	-2.63749	-9.29651	-15.6766
SA_RS06540	-1.97961	1.40569	-7.35653
SA_RS06545	-1.02547	-3.33791	-15.6761
SA_RS06550	-1.37962	1.18811	-1.65137
SA_RS06555	-1.99428	-2.50048	-7.13554
SA_RS06560	-1.09098	-1.20269	-1.39953
SA_RS06565	29.2231	-2.22261	4.11356
SA_RS06570	3.98249	-3.06704	2.42862
SA_RS06575	1.00654	-1.04599	1.76947
SA_RS06580	2.06326	-1.16021	2.42247
SA_RS06585	-2.00188	-3.18185	-3.29247
SA_RS06590	-1.20092	-2.88055	-2.34951
SA_RS06595	10.0796	1.12745	5.77316
SA_RS06600	18.3756	1.34446	1.37719
SA_RS06605	1.15608	-1.32863	-1.87656
SA_RS06610	-1.31334	-1.287	-3.55879
SA_RS06615	-1.28793	-1.84878	-2.09786
SA_RS06620	-1.3993	-2.30245	-1.83678
SA_RS06625	1.24327	1.05134	1.4433
SA_RS06630	5.11315	1.52803	3.61498
SA_RS06635	1	1	-8.32741
SA_RS06640	-1.99963	-1.8028	-2.30764
SA_RS06645	-1.2676	-1.38265	-1.89611
SA_RS06650	-1.16155	-1.33421	1.15675
SA_RS06655	-1.67955	1.13012	5.11643
SA_RS06660	-1.4469	1.02276	1.03559
SA_RS06665	1	1	-15.686
SA_RS06670	1.79486	1.03659	2.34156
SA_RS06675	-1.89229	1.02585	3.57582
SA_RS06680	-1.70183	1.85773	12.0646
SA_RS06685	5.82708	-1.22411	3.88198
SA_RS06690	-1.77662	-1.3726	-1.28248
SA_RS06695	-1.81629	-2.59774	1.3536
SA_RS06700	1	1	-8.32741
SA_RS06705	3.25234	1.27134	1.43204
SA_RS06710	-1.05851	-1.1576	1.44319
SA_RS06715	1.15777	-2.06137	-1.34384
SA_RS06720	2.74335	-1.19171	1.34179
SA_RS06725	-1.09686	-1.32427	-3.76177
SA_RS14685	-1.93943	1	1
SA_RS14690	-1.68682	-1.22676	-8.84025
SA_RS06730	1.38003	2.16714	1.24978
SA_RS06735	-1.0388	-1.00037	3.98784
SA_RS14695	3.0488	-1.04492	1.25007
SA_RS06740	-1.38217	1.953	1.48267
SA_RS14700	-1.51724	-1.31599	-1.73263
SA_RS06745	-1.67211	1.04826	-1.45083
SA_RS06750	-1.23796	-1.62474	-2.05897
SA_RS06755	1.30798	-2.49244	-1.3048
SA_RS06760	5.64644	-9.29651	9.75422
SA_RS06765	1.28223	1.31583	-3.91469
SA_RS06770	7.45443	1.41012	-1.03282
SA_RS06775	-1.93943	101.647	1.14662
SA_RS06780	1.62321	1.31675	2.53986
SA_RS06785	2.57021	1.12186	2.4
SA_RS06790	-1.10246	1.53453	2.91493
SA_RS06795	1.10832	-1.03655	1.14721
SA_RS06800	-2.70944	1.58029	1.7881
SA_RS06805	1.08061	2.03692	66.59
SA_RS06810	1.80562	1.2478	1.21559
SA_RS06815	-1.1175	1.2857	3.47045
SA_RS06820	1.20176	-3.03603	-1.39195
SA_RS06825	-3.59876	-4.77907	-6.2287
SA_RS06830	-1.66697	-3.8914	-4.09566
SA_RS06835	-2.17231	-1.55038	-3.41118
SA_RS06840	-4.25084	-2.22522	-6.31776
SA_RS06845	-1.72059	1.02569	-10.0624
SA_RS06850	-1.49032	-1.58501	-2.53452
SA_RS06855	2.3077	1.56607	5.31327
SA_RS06860	2.69129	1.06908	2.18527
SA_RS06865	5.64644	-17.8713	-10.2257
SA_RS06870	-1.26019	1.07446	1.41231
SA_RS06875	-1.02342	1.44764	1.46257
SA_RS06880	-1.33207	1.11918	1.51662
SA_RS06885	-2.12142	-1.91218	-1.28737
SA_RS06890	1.03871	-1.36531	-1.56979
SA_RS06895	1.18172	-1.26541	4.24064
SA_RS06900	30.2067	5.29692	123.14
SA_RS06905	1.13278	1.47436	2.64562
SA_RS06910	1.04907	-1.07533	2.93954
SA_RS06915	1.11838	-1.05114	3.36828
SA_RS06920	4.26526	1.08526	1.99427
SA_RS06925	-1.10672	-1.55081	-1.17633
SA_RS06930	1.21017	-3.631	-1.3452
SA_RS06935	-1.51367	-3.23753	-1.49348
SA_RS14705	1	-17.8713	-8.32741
SA_RS06950	-1.49395	-1.08087	1.55067
SA_RS06955	1.62669	-1.22965	1.06391
SA_RS06960	-2.61263	1.41303	-1.64929
SA_RS06965	-2.17428	1.20317	-1.25865
SA_RS06970	-1.60562	1.0602	-1.4416
SA_RS06975	-1.24919	1.00583	-1.15339
SA_RS06980	-1.33448	-1.1667	-7.28823
SA_RS06985	1.05183	-1.0977	-1.76286
SA_RS06990	1.08792	-1.54659	-1.06932
SA_RS06995	1.14954	-1.13319	1.47312
SA_RS07000	-1.65351	-1.00886	-4.18799
SA_RS07005	-1.47447	1.58996	1.40209
SA_RS07010	1	1	1
SA_RS07015	1.61638	1.70087	3.26865
SA_RS07020	-1.48096	2.45396	2.86464
SA_RS07025	5.79169	2.08936	5.91883
SA_RS07030	1.46134	1.42029	5.78483
SA_RS07035	1.25078	-2.71645	-2.15844
SA_RS07040	-1.07877	1.05987	-2.26824
SA_RS07045	1.18732	1.20295	1.34011
SA_RS07050	17.5991	1.83135	5.76251
SA_RS07055	1.04185	1.26686	1.66221
SA_RS07060	-1.20251	-1.33856	-2.07202
SA_RS07065	-1.03331	1.32007	1.29232
SA_RS07070	3.88838	1.90282	2.51138
SA_RS07075	2.32525	3.34218	3.40587
SA_RS07080	-14.9116	1	-15.686
SA_RS07085	1.77512	2.08056	-5.3429
SA_RS07090	1.36858	1.22817	1.50653
SA_RS07095	2.78171	1.33476	1.33785
SA_RS07100	1.20929	1.13277	1.10117
SA_RS07105	1.10134	-1.43573	-1.14145
SA_RS07115	1.02189	1.0645	1.94265
SA_RS07120	-1.22053	1.20868	1.39988
SA_RS07125	1.36652	1.12097	3.75306
SA_RS07130	-1.07708	1.13493	1.48083
SA_RS07135	1.91149	1.06366	1.57861
SA_RS07140	-1.34431	1.0923	1.44711
SA_RS07145	1.40904	1.04272	1.3477
SA_RS07150	1.00639	-1.15675	-1.80411
SA_RS07155	1.14946	1.4804	-1.08543
SA_RS07160	1.33992	1.89824	2.79279
SA_RS07165	-1.01464	1.53632	1.55554
SA_RS07170	1.47919	-1.35457	-1.43371
SA_RS14710	10.5585	-9.29651	1.14112
SA_RS07180	-1.24681	1.3504	-1.63993
SA_RS14715	-2.12312	-1.2485	-2.46216
SA_RS07195	-1.28026	1.00275	1.68897
SA_RS07200	-1.79581	2.34984	12.9126
SA_RS07205	-2.18784	1.71027	4.24529
SA_RS07210	-3.3434	1.23045	1.63748
SA_RS07215	1.15631	-2.40172	-1.65518
SA_RS07220	1.70461	-1.38267	1.56537
SA_RS07225	-2.5289	-3.43348	-3.3021
SA_RS07235	4.45191	-1.2198	-1.50243
SA_RS07240	-1.41166	-1.41462	-2.3464
rnpB	-1.61898	1.95728	-1.29077
SA_RS07245	5.484	1.40875	2.66086
SA_RS07250	2.53168	1.60657	4.11155
SA_RS07255	72.9523	1.4151	5.6742
SA_RS07260	5.64644	1	1
SA_RS07265	-1.34004	-1.84686	1.15444
SA_RS07270	-1.49658	-1.89445	-2.25331
SA_RS07275	6.66062	2.03358	3.44231
SA_RS07280	1.629	2.02781	4.54206
SA_RS07285	2.90559	2.06821	4.54808
asnC	-1.48783	-1.00412	-1.10192
SA_RS07295	1.31818	-2.18811	-1.77258
SA_RS07300	1.48503	-1.74382	1.16563
SA_RS07305	-1.08608	1.01272	1.19116
SA_RS07310	-1.00909	1.5432	1.32608
SA_RS07315	1.31315	1.15847	2.21604
SA_RS07320	1.0436	1.77381	1.45394
SA_RS07325	6.59238	-1.80054	-1.52163
SA_RS07330	-1.20748	-1.74522	-1.13598
SA_RS07335	1.47539	-2.05806	1.08921
SA_RS07340	-1.15375	-1.80092	1.00344
SA_RS07345	-1.1527	-1.1249	-1.47436
SA_RS07350	-1.27619	1.34966	-1.35073
SA_RS07355	-1.61313	4.64825	-6.73925
SA_RS07360	1.22505	-1.19349	-1.1649
SA_RS07365	-1.1367	-1.2651	1.01372
SA_RS07370	-1.10774	1.29981	-1.59944
SA_RS07375	1.93653	1.24217	1.31767
SA_RS07380	25.2947	-2.02485	2.14948
SA_RS07385	-1.66063	-1.64273	-1.89809
SA_RS07390	1.02649	-1.38108	-1.82012
SA_RS07395	-1.08688	-1.24878	1.029
SA_RS07400	-1.07295	1.44941	3.19629
SA_RS07405	1	1	2.14948
SA_RS07410	1	1	1
SA_RS07420	-1.37788	1.09514	-1.42252
SA_RS07425	-1.51924	-2.48567	-2.35591
SA_RS07430	1.20251	1.30549	1.62918
SA_RS07435	10.5585	3.35091	1.42252
SA_RS07440	1.11932	1.45361	2.25293
SA_RS07445	1.1621	-1.13481	1.11869
SA_RS07450	11.3478	-1.12868	1.02576
SA_RS07455	-1.06648	1.12197	-2.10572
SA_RS07460	1.75961	2.13005	2.83259
SA_RS07465	1.09081	-1.99706	-2.45238
SA_RS07475	2.18564	-2.55851	-1.69821
SA_RS07480	1.09723	-2.2256	-2.79235
SA_RS07485	1.12196	-1.82645	-1.99057
SA_RS07490	1.10058	-1.02557	-1.52763
SA_RS07495	-1.52725	1.01804	-1.11463
SA_RS07500	-2.0886	-1.09769	-1.02562
SA_RS07505	-2.32357	1.27824	1.21674
SA_RS07510	-1.1899	-1.46489	-1.05738
SA_RS07515	1.35169	-1.25696	1.53324
SA_RS07520	1.58937	-1.3899	1.83709
SA_RS07525	1.07016	2.53627	2.1779
SA_RS07530	-1.11532	-1.70223	1.71494
SA_RS07535	-1.10524	-1.64298	1.34682
SA_RS07540	-1.12218	-1.39457	1.31902
SA_RS07545	1.07136	-1.41449	1.90677
SA_RS07550	1.17128	1.13102	-1.80326
SA_RS07555	-1.31965	1.01044	-1.02522
SA_RS07560	-1.03517	1.18161	1.66895
SA_RS07565	-1.96894	1.2009	-1.55968
SA_RS07570	1.97575	1.91662	4.51674
SA_RS07575	2.14787	1.69858	2.76945
SA_RS07580	-2.10827	-1.3279	-3.20588
SA_RS07585	-1.51773	1.16151	-1.56279
SA_RS07590	25.2947	2.70224	2.04037
SA_RS07595	2.60018	1.84326	2.87029
SA_RS07600	10.2076	-1.74317	-1.45491
SA_RS07605	-1.07627	1.31739	1.39211
SA_RS07610	1.31681	2.12405	3.33372
SA_RS07615	1.21017	2.08056	-3.73732
SA_RS07620	-1.35603	1.09414	1.58565
SA_RS07625	-1.08594	1.31087	-1.27969
SA_RS07630	-1.51574	-1.72897	-1.20027
SA_RS07635	-1.45843	-1.38326	-1.7812
SA_RS07640	-2.04777	-1.39955	-2.92914
SA_RS07645	-1.69763	-1.13003	-1.09929
SA_RS07650	-1.32935	1.25355	1.96143
SA_RS07655	1.20502	1.34539	3.59729
SA_RS07660	-1.54844	-1.59927	-2.78714
SA_RS07665	19.3606	-1.24523	2.27388
SA_RS07670	1.20753	-1.3801	-1.07613
SA_RS07675	36.1477	1.00704	3.03321
SA_RS07680	-1.15685	-1.15204	1.20236
SA_RS07685	-1.24319	-1.08923	-1.87301
SA_RS07690	-1.26516	-1.28714	-3.44342
SA_RS07695	1.50019	1.22242	1.76313
SA_RS07700	1.29363	1.05775	-1.28499
SA_RS07705	1.89321	1.52308	1.27137
SA_RS07710	-1.01804	6.83898	1.21852
SA_RS07715	-1.43743	1.43678	-1.73847
SA_RS07720	-2.0179	1.34825	-1.06673
SA_RS07725	1.42803	-1.52525	-2.21153
SA_RS07730	2.40374	1.24208	1.22022
SA_RS07735	2.68528	1.79952	2.82255
SA_RS07740	2.39884	1.45198	1.4717
SA_RS07745	5.64644	1	-8.32741
SA_RS07750	15.4706	18.0957	-52.4791
SA_RS07755	84.2394	-2.77574	-1.69854
SA_RS07760	1.41272	2.05358	-1.50805
SA_RS07765	5.00116	-2.10424	-6.22069
SA_RS07770	1.83726	-4.14872	-1.86704
SA_RS07775	-1.18049	-5.03278	-1.99061
SA_RS07780	1.17561	-1.03574	1.17445
SA_RS07785	4.75424	1.23702	1.35158
SA_RS07790	-1.38325	1.74958	-4.26825
SA_RS07795	12.4024	2.54691	-2.52518
SA_RS07800	1.33032	1.54774	-1.41666
SA_RS07805	-1.29468	-1.03684	1.23001
SA_RS07810	1.00272	-1.70202	1.43562
SA_RS07815	-1.01059	-1.28804	-1.13146
SA_RS07820	1.73684	1.59916	3.04655
SA_RS07825	6.59969	-1.72683	1.93397
SA_RS07830	3.30956	-1.46551	2.90171
SA_RS07835	5.59894	-1.60292	3.41757
SA_RS07840	1.56269	-1.21773	-1.66545
SA_RS07845	1.4028	-1.35179	1.00935
SA_RS07850	1.94862	1.60285	1.76581
SA_RS07855	1.72092	1.52708	1.66864
SA_RS07860	1.36747	1.52757	1.53771
SA_RS07865	1.13446	1.12636	1.99661
SA_RS07870	1.07081	1.26273	2.69139
SA_RS07875	1.01568	1.39099	3.25171
SA_RS07880	-1.59011	-1.39179	-2.31044
SA_RS07885	-1.34157	-1.07221	1.04084
SA_RS07890	-1.0141	-1.00749	1.75047
SA_RS07895	1.01929	1.04498	2.3596
SA_RS07900	4.26351	1.80721	1.40107
SA_RS07905	1.50484	1.00673	4.27859
SA_RS07910	-1.3478	1.03177	2.60489
SA_RS07915	-1.07978	1.00014	-2.55203
SA_RS07920	-1.15482	1.26677	-1.80693
SA_RS07925	1.13169	1.21003	-1.22508
SA_RS07930	2.08983	1.02638	2.00095
SA_RS07935	1.01312	-1.14001	-1.36953
SA_RS07940	-1.26679	-1.20831	1.49481
SA_RS07945	1.00871	1.72571	1.74407
SA_RS07950	-1.23081	2.80178	1.27511
SA_RS07955	-1.22506	3.15627	7.86405
SA_RS07960	2.6219	2.9176	48.6176
SA_RS07965	1.45824	2.70293	34.7078
SA_RS07970	1.18856	-1.30801	-1.17435
SA_RS14720	1.21017	9.74061	-2.98826
SA_RS07980	-1.17186	-1.11112	1.00407
SA_RS07985	1.34466	-1.72157	1.80261
SA_RS07990	2.18148	-1.14662	-1.10616
SA_RS07995	3.0688	1.09575	-1.20997
SA_RS08000	1.02301	1.73756	1.59643
SA_RS08005	2.72415	-1.19893	1.4921
SA_RS08010	3.35165	1.2859	2.33545
SA_RS08015	1.319	1.18672	1.44348
SA_RS08020	1.11784	1.0743	1.13439
SA_RS08025	-1.38416	-1.82518	-2.5821
SA_RS08030	6.71233	-1.23806	1.16939
SA_RS08035	1.4433	-1.376	-1.16964
SA_RS08040	1.19355	-1.07936	1.03943
SA_RS08045	1.1973	-1.11884	1.42662
SA_RS08050	1.32	-1.04812	1.5159
SA_RS08060	10.5585	6.80462	1.62919
SA_RS08065	1.44518	-2.54201	27.1982
SA_RS08070	3.20694	-3.32625	4.81013
SA_RS14725	-1.21973	1.40491	-5.90144
SA_RS08075	9.89485	1.92831	1.25384
SA_RS08080	1.3733	-1.60281	-1.42589
SA_RS08085	1.08639	1.06953	-2.13917
SA_RS08090	1.04808	1.45231	-1.62766
SA_RS08095	1.05466	1.13922	1.14233
SA_RS08100	1.66019	1.71755	1.44831
SA_RS08105	1.14295	1.61823	-2.0657
SA_RS08110	1.24302	-1.64587	1.85055
SA_RS08115	-1.14448	-1.73495	-1.16029
SA_RS08120	-1.04489	-1.40234	-2.39201
SA_RS08125	1.27394	1.15036	-1.20037
SA_RS08130	9.23013	-1.01625	-1.10879
SA_RS08135	1.10857	1.36778	-1.03177
SA_RS08140	1.19262	1.58567	2.63946
SA_RS08145	2.04594	1.7961	5.16049
SA_RS08150	-1.90953	-1.6457	-4.89742
SA_RS08155	-1.51734	-1.90922	-1.9179
SA_RS08160	-1.08296	-2.35329	1.33605
SA_RS14730	1.22183	2.75542	1.14773
SA_RS14735	-14.9116	9.74061	-2.43863
SA_RS08165	-1.283	1.0704	-1.3203
SA_RS08170	-1.15406	1.66898	-1.19527
SA_RS08175	1.1246	1.1209	1.94993
SA_RS08180	2.97626	7.13337	2.26662
SA_RS08185	6.94732	4.49616	8.33287
SA_RS08190	-2.15281	2.42061	-1.56172
SA_RS08195	-1.00885	-1.15811	1.45391
SA_RS08200	1.20794	1.28691	2.62246
SA_RS08205	1.86128	1.17794	-1.72385
ssrS	-2.61088	4.65302	1.44345
SA_RS08210	-2.46365	-2.68586	-3.59992
SA_RS08215	-1.38376	-1.87795	-1.46912
SA_RS08220	-1.68404	-1.35136	-1.56382
SA_RS08225	1.08053	1.15129	2.05974
SA_RS08230	-1.37936	1.43189	1.02619
SA_RS08235	-1.54047	-1.2443	-2.20964
SA_RS08240	-1.38524	-1.2383	-1.78762
SA_RS08245	1.12265	-1.41539	-1.1827
SA_RS08250	2.67608	1.10449	2.75071
SA_RS08255	-1.34346	-1.27306	-2.72054
SA_RS08260	-1.65339	-2.64571	-3.47981
SA_RS08265	-1.86925	-1.70697	-4.38406
SA_RS08270	1.07466	-1.30667	1.20757
SA_RS08275	5.6852	-1.10335	2.66626
SA_RS08280	1.00392	1.31332	-2.36023
SA_RS08285	-1.25464	-1.03222	-2.95269
SA_RS08290	-1.2174	-1.00149	-2.14631
SA_RS08295	-1.35834	-1.346	-2.51082
SA_RS08300	4.11998	1.10209	1.08348
SA_RS08305	1.34538	-1.1291	1.88379
SA_RS08310	-1.83409	-1.27048	18.1969
SA_RS08315	5.70945	-1.29324	31.407
SA_RS14740	1.05548	-1.95957	3.04634
SA_RS08320	1.31084	-1.18014	2.5143
SA_RS14745	1.4567	-1.1242	-1.50805
SA_RS08325	-1.24485	1.28374	1.16369
SA_RS14750	10.5585	-9.29651	-7.11086
SA_RS08330	1.26248	-1.13922	1.57891
SA_RS08335	-1.89925	-1.28961	-2.73463
SA_RS08340	-1.8185	-1.44589	1.25098
SA_RS08345	-2.17465	-1.1491	-1.5585
SA_RS08350	-2.11484	-1.48271	-2.2887
SA_RS08355	1.18023	-1.1272	-2.14109
SA_RS08360	1.09295	-2.9606	-8.70123
SA_RS08365	1	26.4508	-8.32741
SA_RS08370	-1.09267	-1.35271	1.21813
SA_RS08375	-1.17325	-1.09293	1.05865
SA_RS08380	1.34855	1.94114	4.26343
SA_RS08385	1.87464	1.0747	1.2071
SA_RS08390	-2.40425	2.20048	13.0954
SA_RS08395	-2.22374	-2.56964	-3.16591
SA_RS08400	-1.84936	-2.02776	-2.02704
SA_RS08405	1.6322	-1.7658	-1.09276
SA_RS08410	-2.63562	-1.24493	-2.04455
SA_RS08415	1.10483	1.29066	1.05108
SA_RS08420	-2.33323	2.14304	1.33146
engB	-1.4932	-1.72873	-1.98575
SA_RS08430	1.22564	-1.23159	-1.02282
SA_RS08435	1.13235	-1.09027	-1.02677
SA_RS08440	1.13828	10.4863	-4.77475
SA_RS08445	5.10885	1.19032	1.83605
SA_RS08450	-1.00748	2.09325	-3.2362
SA_RS08455	1	1	1
SA_RS08460	-1.40057	-1.77158	-2.01628
SA_RS08465	-1.77559	-1.47891	-1.60283
SA_RS08470	-1.85649	-1.64532	-2.63045
SA_RS08475	-1.9549	1.76012	1.16215
SA_RS08480	-2.06903	-1.13754	-1.78409
SA_RS08485	1.62637	4.16075	-1.04947
SA_RS08490	-1.66733	1.04875	-1.01959
SA_RS08495	-1.09685	1.13325	2.07856
SA_RS08500	-1.58071	-1.01285	1.88324
SA_RS08505	9.75832	2.37748	6.09954
SA_RS08510	-1.32173	-2.05975	-1.65006
SA_RS08515	1.18302	-1.22687	1.53684
SA_RS08520	1.29771	1.36423	2.85434
SA_RS08525	2.78583	1.3169	1.14555
SA_RS08530	1.97111	1.17862	3.78934
SA_RS08535	-1.17726	1.64613	3.91872
SA_RS08540	1	-1.32234	-8.32741
SA_RS08545	1.91599	1.07541	1.20636
SA_RS08550	2.43615	1.72492	1.87481
SA_RS08555	-1.48708	1.06944	-1.14538
SA_RS08560	-2.28791	-1.57698	-1.15027
SA_RS08565	-2.67451	1.04556	-4.05009
SA_RS08570	-1.10821	-1.42314	-2.62634
SA_RS08575	-1.17099	-1.18036	-1.96524
SA_RS08580	-1.26438	-1.12591	-2.86471
SA_RS08585	-1.01647	-1.45154	-1.83474
SA_RS08590	-1.35054	1.00846	-1.18207
SA_RS14755	-2.15327	1.28779	-2.85927
SA_RS08595	-1.5222	1.20814	1.67814
SA_RS08600	-1.87385	1.02233	2.68207
SA_RS08605	2.3805	3.36976	7.49119
SA_RS08610	-1.89923	1.05569	1.23345
SA_RS08615	59.6791	-1.28418	-1.99166
SA_RS08620	1.75955	-1.07901	-3.31894
SA_RS08625	-1.84092	3.61878	12.4756
SA_RS08630	-1.28705	1.51061	2.23196
SA_RS08635	2.36493	1.47043	6.55648
SA_RS08640	2.08297	1.36227	3.2985
SA_RS08645	1.06781	-2.24612	-3.64093
SA_RS08650	-1.38996	-2.29216	-7.41833
SA_RS08655	1.20819	-3.13981	-1.79961
SA_RS08660	1	1	1
SA_RS08665	1.40866	1.12641	2.69587
SA_RS08670	-1.03372	-1.49525	-2.57603
SA_RS08675	-1.76472	-2.40269	-1.6871
SA_RS08680	-2.15821	577.888	6.15579
SA_RS08685	4.5526	1.63399	-81.9135
SA_RS08690	1.91437	1.29779	1.72671
SA_RS08695	1.9013	1.33979	4.58166
SA_RS08700	1.153	-1.06033	1.90919
SA_RS08705	-1.19989	-1.58275	1.11062
SA_RS08710	1	1	1
SA_RS08715	-1.50356	-1.20861	-1.10909
SA_RS08720	-1.35444	-1.42388	-1.32346
SA_RS08725	-1.67282	-1.63502	-3.4866
SA_RS08730	1.01193	1.58673	1.98146
SA_RS08735	-2.21027	-2.9717	-2.83085
SA_RS08740	1.01064	-1.02975	2.71148
SA_RS08745	1	1	1
SA_RS08750	1.38378	-2.72306	1.12145
SA_RS08755	5.64644	1	1
SA_RS08760	2.48378	1.54131	-1.54303
SA_RS08765	1.96608	2.14813	-1.64834
SA_RS08770	1.18417	2.04654	1.69283
SA_RS08775	-1.08974	1.66648	-2.17806
SA_RS08780	2.82117	1.52538	1.77842
SA_RS08785	-28.4616	1.40491	-59.8377
SA_RS08790	-1.46183	1.02993	-1.97819
SA_RS08795	1	1	1
SA_RS08800	1.62299	3.71494	4.79835
SA_RS08805	2.75686	4.43942	14.0434
SA_RS08810	1.90082	-1.54711	1.64953
SA_RS08815	1.02237	-1.31918	1.0135
SA_RS08820	1.38146	1.38403	-1.8531
SA_RS08825	1.96805	1.15926	1.07489
SA_RS08830	1.2828	1.71907	2.49689
SA_RS08835	-1.3814	1.06053	1.23797
SA_RS08840	6.7539	6.09629	1.7606
SA_RS08845	-1.28778	1.35733	-1.00366
SA_RS08850	-1.2922	1.26921	-1.75694
SA_RS08855	-1.2876	1.119	-2.35123
SA_RS08860	-1.26886	-1.11061	-1.57173
SA_RS08865	-2.25137	-1.00207	-3.50195
SA_RS14760	1.28936	4.09792	-4.57067
SA_RS08870	4.27413	2.40502	3.00084
SA_RS08875	1.00284	-1.67308	-1.55009
SA_RS08880	-1.00167	-1.07904	-1.57261
SA_RS08885	-1.21761	-1.16567	-1.92023
SA_RS08890	-1.72504	-1.71516	-1.6411
SA_RS08895	-2.38968	-1.14447	-8.43845
SA_RS08900	-1.49702	1.15825	-1.90224
SA_RS08905	1.49172	1.49502	-2.872
SA_RS08910	1.08056	1.24853	-2.49352
SA_RS08915	1.31612	1.11583	1.8029
SA_RS08920	5.45701	1.65982	4.53595
SA_RS08925	1.42519	1.84575	2.73623
SA_RS08930	2.75839	1	-59.8377
SA_RS08935	2.85431	2.01754	3.60744
SA_RS08940	1.14279	-3.07226	-3.64984
SA_RS08945	1.00653	-2.25078	-2.91004
SA_RS08950	1.30466	-1.6417	-2.22484
SA_RS08955	-1.24426	-1.5483	-3.18854
SA_RS08960	1.13963	1.43277	1.39865
SA_RS08965	1.61591	-1.80259	1.99368
SA_RS08970	4.12134	1.6717	2.72255
SA_RS08975	2.10692	1.31085	1.12196
SA_RS08980	12.4891	1.16047	3.42723
SA_RS08985	25.6346	-1.44477	-1.20287
SA_RS08990	15.7665	-1.26974	-4.32592
SA_RS08995	13.2383	1.36821	-2.5733
SA_RS09000	3.18398	-2.11692	-1.77113
SA_RS09005	1.97141	1.83153	12.2153
SA_RS09010	12.6266	6.28816	-2.55412
SA_RS09015	-1.58788	-1.77566	-1.86342
SA_RS09020	1.11882	1.08725	3.01483
SA_RS14765	10.3838	-1.71953	1.59284
SA_RS09045	-1.06204	1.50013	2.17692
SA_RS09050	7.89934	1.3234	2.61275
SA_RS09055	-1.81193	-1.21959	-3.48201
SA_RS09060	4.38704	1.23478	-1.30396
SA_RS09065	-1.95853	-1.57546	-8.2017
SA_RS09070	-2.14212	-1.5824	-7.82326
SA_RS09075	-1.44189	1.35578	5.49382
SA_RS09080	-1.46074	-1.0304	-1.13209
SA_RS09085	1.10456	1.28191	-1.59198
SA_RS09090	3.23435	1.26614	5.37255
SA_RS09095	-1.04994	-1.57975	-2.35709
SA_RS09100	1.10793	-1.5725	-3.45346
SA_RS09105	-1.23908	-2.53477	-1.76128
SA_RS09110	1.24448	-2.82486	-1.58692
SA_RS09115	1.66894	-2.66822	-3.25845
SA_RS14770	-1.04315	-2.95449	1.59408
SA_RS09135	-1.93943	-1.32234	2.14948
SA_RS09140	-1.51907	-1.09485	-1.64991
SA_RS09145	2.62997	-1.09922	-3.04853
SA_RS09150	-1.62699	1.57444	-2.48578
SA_RS09155	1	1	1
SA_RS09160	-1.7983	-1.32052	1.14778
SA_RS09165	-1.8384	-1.99678	-1.21803
SA_RS09170	-1.78376	-2.04826	1.14721
SA_RS09175	-2.81441	-2.4525	1.05238
SA_RS09180	-2.61481	-2.10424	1.26012
SA_RS09185	5.64644	1.40491	1
SA_RS09190	1.3852	1.05948	-1.41187
SA_RS09195	2.30983	-1.28418	-1.29659
SA_RS09200	-14.9116	9.74061	-8.32741
SA_RS09205	4.88991	1.2444	-1.14628
SA_RS09210	-1.01526	1.66017	1.47223
SA_RS09215	-2.86196	-1.62911	1.8268
SA_RS09220	8.91832	-1.76081	-2.17499
SA_RS09225	1.58779	-1.02866	1.09791
SA_RS09230	5.73732	-1.00317	1.60609
SA_RS09235	5.3582	1.33624	1.03584
SA_RS14775	1	68.2263	-1.69854
SA_RS09240	4.54342	1.02103	1.5296
SA_RS09245	2.84418	-1.49381	-1.26102
SA_RS09250	69.5032	-1.8344	-2.56535
SA_RS09255	113.712	-1.32679	-1.51858
SA_RS09260	5.53099	-2.26867	-2.03831
SA_RS09265	2.62946	-1.58325	-1.18931
SA_RS09270	-2.06347	-2.18547	-11.7956
SA_RS09275	1	76.5814	-1.86002
SA_RS09280	1	1	-15.686
SA_RS09285	5.64644	1.40491	-59.8377
SA_RS09290	-3.70176	1	-17.2037
SA_RS09295	1	2.05358	-7.35508
SA_RS09300	1	1	4.17888
SA_RS09305	-2.66851	10.4863	-1.59401
SA_RS09310	-8.98873	1	-2.83006
SA_RS09315	-1.37465	-1.60596	-6.95632
SA_RS09320	-1.03716	9.74061	-1.65993
SA_RS09325	-1.34731	-1.85727	-1.85817
SA_RS09330	1.06574	-1.30461	-1.16163
SA_RS09335	-1.4485	-1.1926	1.16158
SA_RS09340	10.5585	1	-23.0446
SA_RS09345	6.25006	1.60864	5.82242
SA_RS09350	2.04151	1.12134	1.13248
SA_RS09355	-1.1282	1.30143	1.59483
SA_RS09360	12.7636	1.43962	4.99824
SA_RS09365	1.59979	4.67017	2.64693
SA_RS09370	5.14386	-1.10068	-2.25813
SA_RS09375	2.3813	1.17629	6.24344
SA_RS09380	-1.6053	-2.40682	-2.39861
SA_RS09385	1.46087	-1.28819	1.0467
SA_RS09390	1.83318	1.33795	2.16359
SA_RS09395	1.41272	-43.5955	53.3643
SA_RS14780	-1.03716	-26.446	4.17888
SA_RS09400	1.74359	-1.2075	3.43712
SA_RS09405	2.16903	-1.55162	1.78017
SA_RS09410	1.41787	-1.14041	1.22219
SA_RS09415	1.12812	-1.31734	1.61396
SA_RS09420	-1.18684	-1.38161	1.64307
SA_RS09425	1.34318	-1.15924	2.24517
SA_RS09430	1.12481	1.34463	1.00316
SA_RS09435	23.0658	1.68137	1.47991
SA_RS14785	-2.00652	-1.8344	-2.70759
SA_RS09440	17.0181	8.01834	10.5207
SA_RS09445	3.59941	4.07282	15.6429
SA_RS09450	-1.0351	1.43255	-1.44207
SA_RS09455	-1.31735	1.54714	-2.04775
glnQ	-3.57128	1.65103	-1.33269
SA_RS09465	-1.7227	2.09299	2.80647
SA_RS09470	2.11852	2.05483	-1.02024
SA_RS09475	1199.28	1.8817	3.15314
SA_RS09480	1.21017	43.161	-7.81642
SA_RS09485	15.4706	9.74061	-1.93097
SA_RS09490	5.64644	9.74061	-37.7619
SA_RS09495	1	1	1
SA_RS09500	1	1	-8.32741
SA_RS09505	-3.70176	18.0957	2.96856
SA_RS09510	-3.47136	34.8059	-29.8106
SA_RS09515	1	1	-89.2722
SA_RS09520	1	1	2.14948
SA_RS09525	-2.45778	9.74061	-2.22629
SA_RS09530	-55.5615	9.74061	-4.32124
SA_RS09535	-4.83586	24.757	-10.2812
SA_RS09540	-1.72857	1	-2.27048
SA_RS09545	-2.32446	11.1349	-12.9248
SA_RS09550	5.64644	-9.29651	1
SA_RS09555	-5.74942	26.4508	-9.70094
SA_RS09560	-2.79332	1	-9.99516
SA_RS09565	1	1	1
SA_RS09570	5.64644	1	-8.32741
SA_RS09575	-1.98426	2.66168	-17.1576
SA_RS09580	-4.80697	18.0957	-6.45998
SA_RS09585	-1.21657	76.5814	-7.35771
SA_RS09590	-4.56713	2.05358	-9.2767
SA_RS09595	1	-9.29651	-45.1205
SA_RS09600	1	-9.29651	-67.1963
rrf_4	1	1	1
SA_RS09610	1	1	1
SA_RS09615	-14.9116	1	1
SA_RS09620	5.64644	1	-2.10964
SA_RS09625	1	1	1
SA_RS09630	4.69651	-1.43545	2.96414
SA_RS09635	1.69529	1.68477	3.76627
SA_RS09640	15.5337	1.72989	3.70116
SA_RS09645	-1.15252	-1.01076	-2.18211
SA_RS09650	1.60689	-1.32062	1.31857
SA_RS09655	15.4706	34.8059	4.17888
SA_RS09660	1.76034	1.11155	1.12184
SA_RS09665	-1.02492	-1.11469	-1.59446
SA_RS09670	1.00967	-1.56566	-1.65383
SA_RS09675	1.05375	1.65147	1.93159
SA_RS09680	5.64644	1.29066	7.01016
SA_RS09685	2.04035	-1.33057	-1.94913
SA_RS09690	1.32322	1.03019	1.1776
SA_RS09695	1.6158	1.0729	1.35688
SA_RS09700	8.78295	1.49888	2.08207
SA_RS09705	1.86666	-1.05435	11.675
SA_RS09710	1.40156	3.58435	4.69157
SA_RS09715	10.8539	1.83028	8.70079
SA_RS09720	-1.2549	-1.32261	1.5175
SA_RS09725	-1.05518	-1.30189	-1.4312
SA_RS09730	1.20887	1.18652	1.50841
SA_RS09735	-1.36449	1.13375	-1.61905
SA_RS09740	2.27384	2.18341	1.23811
SA_RS09745	2.10628	2.20276	2.06832
SA_RS09750	3.0342	1.48446	1.75592
SA_RS09755	-1.50817	-2.75464	1.54788
SA_RS09760	-1.4018	-2.35464	3.9728
SA_RS09765	-1.24817	-1.62803	3.92694
SA_RS09770	1.0675	-1.56371	3.74016
SA_RS09775	-1.71285	-1.11885	1.02798
SA_RS14790	-2.55214	-1.4182	-5.94057
SA_RS09785	-1.09885	-1.3009	2.26518
SA_RS09790	5.44971	-1.01222	-1.72385
SA_RS09795	1	-9.29651	1
SA_RS09800	1.51642	-1.38111	1.59038
SA_RS09805	1.04688	-1.43188	-1.16397
SA_RS09810	-1.87154	-1.84299	1.03083
SA_RS09815	5.64644	18.0957	-8.32741
SA_RS09820	6.42623	1.06097	2.07309
SA_RS09825	1.11969	1.67677	1.17956
SA_RS09830	4.38708	3.25697	3.33414
SA_RS09835	-1.54632	-1.33693	1.76557
SA_RS09840	-1.08063	1.44567	-1.15033
SA_RS09845	5.64644	1	1
SA_RS09850	-1.30885	-2.16192	-2.46106
gatA	1.14333	-1.33471	-2.37289
SA_RS09860	-1.16473	-1.62253	-1.37453
SA_RS09865	-1.09578	-1.8248	-5.5516
SA_RS09870	1.62	-1.24361	1.79871
ligA	-1.17112	-1.95039	-2.21556
SA_RS09880	1.17121	-1.12582	-2.25961
SA_RS09885	1.09701	1.17935	-1.20927
SA_RS09890	1.14609	1.05886	3.36441
SA_RS09895	-1.18593	-1.22424	-1.30282
SA_RS14795	1	1	1
SA_RS09900	-2.26272	-1.79357	-3.12605
SA_RS09905	1.40081	1.12085	-1.66874
[truncated: 12,759 more rows]

## Sheet: Table S2
Table S2. Homologous genes from each strain identified by reciprocal BLASTn.
USA100 Gene	USA200 Gene	USA400 Gene	USA300/USA500 Gene		Each row represents one gene with the strain specific gene locus tags for USA100, USA200, USA300, USA400 and USA500 listed in each respective column. N/A indicates this gene is either not annotated in a strain, or a homologue was not identified.
SA_RS07060	SAR_RS07270	MW_RS06985	sucB
SA_RS03520	SAR_RS03430	MW_RS03375	SAUSA300_RS03455
SA_RS00145	SAR_RS00005	MW_RS00005	dnaA
SA_RS00150	SAR_RS00010	MW_RS00010	dnaN
SA_RS00160	SAR_RS00020	MW_RS00020	recF
SA_RS00165	SAR_RS00025	MW_RS00025	SAUSA300_RS00030
SA_RS00170	SAR_RS00030	MW_RS00030	gyrA
SA_RS00175	SAR_RS00035	MW_RS00035	SAUSA300_RS00040
SA_RS00180	SAR_RS00040	MW_RS00040	hutH
SA_RS00185	SAR_RS00045	MW_RS00045	serS
SA_RS00190	SAR_RS00050	MW_RS00050	SAUSA300_RS00055
SA_RS00200	SAR_RS00060	MW_RS00060	SAUSA300_RS00065
SA_RS00205	SAR_RS00065	MW_RS00065	SAUSA300_RS00070
SA_RS00210	SAR_RS00070	MW_RS00070	gdpP
SA_RS00215	SAR_RS00075	MW_RS00075	SAUSA300_RS00080
SA_RS00220	SAR_RS00080	MW_RS00080	dnaB
SA_RS00225	SAR_RS00085	MW_RS00085	SAUSA300_RS00090
SA_RS00240	SAR_RS00100	MW_RS00100	SAUSA300_RS00105
SA_RS00245	SAR_RS00105	MW_RS00105	walK
SA_RS00250	SAR_RS00110	MW_RS00110	SAUSA300_RS00115
SA_RS00255	SAR_RS00115	MW_RS00115	SAUSA300_RS00120
SA_RS00260	SAR_RS00120	MW_RS00120	SAUSA300_RS00125
SA_RS00265	SAR_RS00125	MW_RS00125	SAUSA300_RS00130
SA_RS00270	SAR_RS00130	MW_RS00130	rlmH
SA_RS00275	SAR_RS00135	MW_RS00135	SAUSA300_RS00140
SA_RS00315	SAR_RS00175	MW_RS00145	SAUSA300_RS00145
SA_RS14390	SAR_RS14725	MW_RS14335	SAUSA300_RS14955
SA_RS00325	SAR_RS00185	MW_RS00155	SAUSA300_RS00155
SA_RS00330	SAR_RS00190	MW_RS00160	SAUSA300_RS00160
SA_RS00335	SAR_RS00195	MW_RS00165	mecA
SA_RS00340	SAR_RS00200	MW_RS00170	SAUSA300_RS00170
SA_RS00415	SAR_RS00275	MW_RS00185	SAUSA300_RS00185
SA_RS00430	SAR_RS00290	MW_RS00200	SAUSA300_RS00200
SA_RS00435	SAR_RS00295	MW_RS00205	SAUSA300_RS00205
SA_RS00440	SAR_RS00300	MW_RS00210	SAUSA300_RS00210
SA_RS14420	SAR_RS14755	N/A	SAUSA300_RS00305
SA_RS00540	N/A	N/A	SAUSA300_RS00415
SA_RS00555	SAR_RS00235	MW_RS00285	SAUSA300_RS00430
SA_RS00565	SAR_RS00225	MW_RS00295	cstA
SA_RS00570	SAR_RS00220	MW_RS00300	cstB
SA_RS00575	N/A	MW_RS00305	SAUSA300_RS14995
SA_RS00585	SAR_RS00465	MW_RS00315	SAUSA300_RS00460
SA_RS00600	SAR_RS00480	MW_RS00355	SAUSA300_RS00500
SA_RS00605	SAR_RS00485	MW_RS00360	SAUSA300_RS00505
SA_RS00610	SAR_RS00490	MW_RS00365	SAUSA300_RS00510
SA_RS00615	SAR_RS00495	MW_RS00370	SAUSA300_RS00515
SA_RS00620	N/A	MW_RS00375	SAUSA300_RS00520
SA_RS00635	SAR_RS00500	N/A	SAUSA300_RS00530
SA_RS00640	N/A	N/A	SAUSA300_RS00535
SA_RS00645	SAR_RS00505	MW_RS00405	SAUSA300_RS00540
SA_RS00650	SAR_RS00510	MW_RS00410	SAUSA300_RS00545
SA_RS00655	SAR_RS00515	MW_RS00415	SAUSA300_RS00550
SA_RS00660	SAR_RS00520	MW_RS00420	SAUSA300_RS00555
SA_RS00665	SAR_RS00525	MW_RS00425	SAUSA300_RS00560
SA_RS00670	N/A	N/A	SAUSA300_RS00565
SA_RS00675	N/A	N/A	SAUSA300_RS00570
SA_RS00680	SAR_RS00530	MW_RS00430	SAUSA300_RS00575
SA_RS00685	SAR_RS00535	MW_RS00435	SAUSA300_RS00580
SA_RS00690	SAR_RS00540	MW_RS00440	spa
SA_RS00695	SAR_RS00545	MW_RS00445	sarS
SA_RS00700	SAR_RS00550	MW_RS00450	sirC
SA_RS00705	SAR_RS00555	MW_RS00455	sirB
SA_RS00710	SAR_RS00560	MW_RS00460	sirA
SA_RS00715	SAR_RS00565	MW_RS00465	sbnA
SA_RS00720	SAR_RS00570	MW_RS00470	sbnB
SA_RS00725	SAR_RS00575	MW_RS00475	sbnC
SA_RS00730	SAR_RS00580	MW_RS00480	sbnD
SA_RS00735	SAR_RS00585	MW_RS00485	sbnE
SA_RS00740	SAR_RS00590	MW_RS00490	sbnF
SA_RS00745	SAR_RS00595	MW_RS00495	sbnG
SA_RS00750	SAR_RS00600	MW_RS00500	sbnH
SA_RS00755	SAR_RS00605	MW_RS00505	sbnI
SA_RS00765	SAR_RS00615	MW_RS00520	SAUSA300_RS00665
SA_RS00770	SAR_RS00620	MW_RS00525	SAUSA300_RS00670
SA_RS00780	SAR_RS00630	MW_RS00535	SAUSA300_RS00680
SA_RS00785	SAR_RS00635	MW_RS00540	SAUSA300_RS00685
SA_RS00790	SAR_RS00640	MW_RS00545	SAUSA300_RS00690
SA_RS00795	SAR_RS00645	MW_RS00550	SAUSA300_RS00695
SA_RS00800	SAR_RS00650	MW_RS00555	SAUSA300_RS00700
SA_RS00805	SAR_RS00655	MW_RS00560	SAUSA300_RS00705
SA_RS00810	SAR_RS00660	MW_RS00565	sasD
SA_RS00815	SAR_RS00665	MW_RS00570	SAUSA300_RS00715
SA_RS00825	SAR_RS00675	MW_RS00580	deoD
SA_RS00830	SAR_RS00680	MW_RS00585	tet(38)
SA_RS00835	SAR_RS00685	MW_RS00590	deoC
SA_RS00840	SAR_RS00690	MW_RS00595	deoB
SA_RS00845	SAR_RS00695	MW_RS00600	phnE
SA_RS00850	SAR_RS00700	MW_RS00605	phnE
SA_RS00855	SAR_RS00705	MW_RS00610	phnC
SA_RS00860	SAR_RS00710	MW_RS00615	SAUSA300_RS00760
SA_RS00865	SAR_RS00715	MW_RS00620	SAUSA300_RS00765
SA_RS00870	SAR_RS00720	MW_RS00625	SAUSA300_RS00770
SA_RS00885	SAR_RS00735	MW_RS00655	adhE
SA_RS00890	SAR_RS00740	MW_RS00660	SAUSA300_RS00805
SA_RS00895	SAR_RS00745	MW_RS00665	SAUSA300_RS00810
SA_RS00900	SAR_RS00750	MW_RS00670	SAUSA300_RS00815
SA_RS00905	SAR_RS00755	MW_RS00675	SAUSA300_RS00820
SA_RS00910	SAR_RS00760	MW_RS00680	SAUSA300_RS00825
SA_RS00915	SAR_RS00765	MW_RS00685	SAUSA300_RS00830
SA_RS00920	SAR_RS00770	MW_RS00690	SAUSA300_RS00835
SA_RS00925	N/A	N/A	SAUSA300_RS00840
SA_RS00930	N/A	N/A	SAUSA300_RS00845
SA_RS00935	N/A	N/A	SAUSA300_RS00850
SA_RS00940	N/A	N/A	SAUSA300_RS00855
SA_RS00945	SAR_RS00795	MW_RS00715	SAUSA300_RS00860
SA_RS00950	SAR_RS00800	MW_RS00720	SAUSA300_RS00865
SA_RS00955	SAR_RS00805	MW_RS00725	SAUSA300_RS00870
SA_RS00960	SAR_RS00810	MW_RS00730	SAUSA300_RS00875
SA_RS00965	SAR_RS00815	MW_RS00735	SAUSA300_RS00880
SA_RS00975	SAR_RS00825	MW_RS00745	SAUSA300_RS00890
SA_RS00980	SAR_RS00830	MW_RS00750	SAUSA300_RS00895
SA_RS00985	SAR_RS00835	MW_RS00755	SAUSA300_RS00900
SA_RS01000	SAR_RS00845	MW_RS00765	SAUSA300_RS00910
SA_RS01005	SAR_RS00850	MW_RS00770	SAUSA300_RS00915
SA_RS01010	SAR_RS00855	MW_RS00775	SAUSA300_RS00920
SA_RS01015	SAR_RS00860	MW_RS00780	SAUSA300_RS00925
SA_RS01020	SAR_RS00865	MW_RS00785	SAUSA300_RS00930
SA_RS01025	SAR_RS00870	MW_RS00790	SAUSA300_RS00935
SA_RS01030	SAR_RS00875	MW_RS00795	SAUSA300_RS00940
SA_RS01035	SAR_RS00880	MW_RS00800	SAUSA300_RS00945
SA_RS01040	SAR_RS00885	MW_RS00805	SAUSA300_RS00950
SA_RS01045	SAR_RS00890	MW_RS00810	SAUSA300_RS00955
SA_RS01050	SAR_RS00895	MW_RS00815	SAUSA300_RS00960
SA_RS01055	SAR_RS00900	MW_RS00820	argB
SA_RS01060	SAR_RS00905	MW_RS00825	argJ
SA_RS01065	SAR_RS00910	MW_RS00830	SAUSA300_RS00975
SA_RS01070	SAR_RS00915	MW_RS00835	rocD
SA_RS01075	SAR_RS00920	MW_RS00840	brnQ
SA_RS01080	SAR_RS00925	MW_RS00845	SAUSA300_RS00990
SA_RS01085	SAR_RS00930	MW_RS00850	SAUSA300_RS00995
SA_RS01095	SAR_RS00935	MW_RS00860	SAUSA300_RS01005
SA_RS01100	SAR_RS00940	MW_RS00865	SAUSA300_RS01010
SA_RS01105	SAR_RS00945	MW_RS00870	murQ
SA_RS01110	SAR_RS00950	MW_RS00875	SAUSA300_RS01020
SA_RS01115	SAR_RS00955	MW_RS00880	SAUSA300_RS01025
SA_RS01125	SAR_RS00965	MW_RS00890	SAUSA300_RS01035
SA_RS01175	SAR_RS00975	MW_RS00945	SAUSA300_RS01055
SA_RS01180	SAR_RS00980	MW_RS00950	SAUSA300_RS01060
SA_RS01185	SAR_RS00985	MW_RS00955	SAUSA300_RS01065
SA_RS01190	SAR_RS00990	MW_RS00960	SAUSA300_RS01070
SA_RS01195	SAR_RS00995	MW_RS00965	ggt
SA_RS01200	N/A	MW_RS00970	SAUSA300_RS01080
SA_RS01205	SAR_RS01000	MW_RS00975	SAUSA300_RS01085
SA_RS01210	SAR_RS01005	MW_RS00980	SAUSA300_RS01090
SA_RS01215	SAR_RS01010	MW_RS00985	ugpC
SA_RS01220	SAR_RS01015	MW_RS00990	SAUSA300_RS01100
SA_RS01225	SAR_RS01020	MW_RS00995	SAUSA300_RS01105
SA_RS01230	SAR_RS01025	MW_RS01000	SAUSA300_RS01110
SA_RS01235	SAR_RS01030	MW_RS01005	SAUSA300_RS01115
SA_RS01240	SAR_RS01035	MW_RS01010	SAUSA300_RS01120
SA_RS01245	SAR_RS01040	MW_RS01015	SAUSA300_RS01125
SA_RS01250	SAR_RS01045	MW_RS01020	SAUSA300_RS01130
SA_RS01255	SAR_RS01050	MW_RS01025	uhpT
SA_RS01260	SAR_RS01055	MW_RS01030	SAUSA300_RS01140
SA_RS01265	SAR_RS01060	MW_RS01035	SAUSA300_RS01145
SA_RS01270	SAR_RS01065	MW_RS01040	SAUSA300_RS01150
SA_RS01275	SAR_RS01070	MW_RS01045	pflB
SA_RS01280	SAR_RS01075	MW_RS01050	pflA
SA_RS01285	SAR_RS01085	MW_RS01060	SAUSA300_RS01170
SA_RS01290	SAR_RS01090	MW_RS01065	SAUSA300_RS01175
SA_RS01295	SAR_RS01095	MW_RS01070	coa
SA_RS01310	SAR_RS01110	MW_RS01085	SAUSA300_RS01195
SA_RS01315	SAR_RS01115	MW_RS01090	SAUSA300_RS01200
SA_RS01320	SAR_RS01120	MW_RS01095	SAUSA300_RS01205
SA_RS01325	SAR_RS01125	MW_RS01100	SAUSA300_RS01210
SA_RS01330	SAR_RS01130	MW_RS01105	SAUSA300_RS01215
SA_RS01335	SAR_RS01140	MW_RS01110	SAUSA300_RS01220
SA_RS01340	SAR_RS01145	MW_RS01115	SAUSA300_RS01225
SA_RS01345	SAR_RS01150	MW_RS01120	SAUSA300_RS01230
SA_RS01355	SAR_RS01160	MW_RS01130	SAUSA300_RS01240
SA_RS01365	SAR_RS01170	MW_RS01140	SAUSA300_RS01250
SA_RS01375	SAR_RS01180	MW_RS01150	SAUSA300_RS01260
SA_RS01380	SAR_RS01185	MW_RS01155	SAUSA300_RS01265
SA_RS01390	SAR_RS01195	MW_RS01160	SAUSA300_RS01275
SA_RS01395	SAR_RS01200	MW_RS01165	SAUSA300_RS01280
SA_RS01405	SAR_RS01210	MW_RS01175	SAUSA300_RS01290
SA_RS01410	SAR_RS01215	MW_RS01180	SAUSA300_RS01295
SA_RS01420	SAR_RS01225	MW_RS01190	SAUSA300_RS01305
SA_RS01425	SAR_RS01230	MW_RS01195	SAUSA300_RS01310
SA_RS01430	SAR_RS01235	MW_RS01200	SAUSA300_RS01315
SA_RS01435	SAR_RS01240	MW_RS01205	SAUSA300_RS01320
SA_RS01440	SAR_RS01250	MW_RS01215	SAUSA300_RS01325
SA_RS01445	SAR_RS01255	MW_RS01220	SAUSA300_RS01330
SA_RS01450	SAR_RS01260	MW_RS01225	SAUSA300_RS01335
SA_RS01455	SAR_RS01265	MW_RS01230	SAUSA300_RS01340
SA_RS01460	SAR_RS01270	MW_RS01235	SAUSA300_RS01345
SA_RS01465	SAR_RS01275	MW_RS01240	scdA
SA_RS01470	SAR_RS01280	MW_RS01245	SAUSA300_RS01355
SA_RS01475	SAR_RS01285	MW_RS01250	SAUSA300_RS01360
SA_RS01480	SAR_RS01290	MW_RS01255	lrgA
SA_RS01485	SAR_RS01295	MW_RS01260	lrgB
SA_RS01490	SAR_RS01305	MW_RS01265	SAUSA300_RS01375
SA_RS01495	SAR_RS01310	MW_RS01270	SAUSA300_RS01380
SA_RS01500	SAR_RS01315	MW_RS01275	SAUSA300_RS01385
SA_RS01510	SAR_RS01325	MW_RS01285	SAUSA300_RS01395
SA_RS01520	SAR_RS01335	MW_RS01295	rbsK
SA_RS01525	SAR_RS01340	MW_RS01300	rbsD
SA_RS01530	SAR_RS01345	MW_RS01305	rbsU
SA_RS01535	SAR_RS01350	MW_RS01310	SAUSA300_RS01420
SA_RS01545	SAR_RS01360	MW_RS01320	SAUSA300_RS01430
SA_RS01550	SAR_RS01365	MW_RS01325	SAUSA300_RS01440
SA_RS01555	SAR_RS01370	MW_RS01330	SAUSA300_RS01445
SA_RS01560	SAR_RS01375	MW_RS01335	lytM
SA_RS01565	SAR_RS01380	MW_RS01340	SAUSA300_RS01455
SA_RS01570	SAR_RS01385	MW_RS01345	SAUSA300_RS01460
SA_RS01575	SAR_RS01390	MW_RS01350	SAUSA300_RS01465
SA_RS01580	SAR_RS01395	MW_RS01355	SAUSA300_RS01470
SA_RS01585	SAR_RS01400	MW_RS01360	SAUSA300_RS01485
SA_RS01595	SAR_RS01410	MW_RS01370	esaA
SA_RS01600	SAR_RS01415	MW_RS01375	essA
SA_RS01610	SAR_RS01425	MW_RS01385	essB
SA_RS01615	SAR_RS01430	MW_RS01390	essC
SA_RS01620	N/A	MW_RS01395	esaC
SA_RS01630	N/A	MW_RS01405	SAUSA300_RS01530
SA_RS01640	N/A	MW_RS01415	SAUSA300_RS01540
SA_RS01650	N/A	MW_RS01425	SAUSA300_RS01550
SA_RS01655	N/A	MW_RS01430	SAUSA300_RS01555
SA_RS01665	SAR_RS01475	MW_RS01420	SAUSA300_RS01565
SA_RS01680	N/A	MW_RS01460	SAUSA300_RS01590
SA_RS01670	N/A	N/A	SAUSA300_RS01605
SA_RS01690	SAR_RS01495	MW_RS01475	SAUSA300_RS01615
SA_RS01695	SAR_RS01500	MW_RS01480	SAUSA300_RS01620
SA_RS01700	SAR_RS01505	MW_RS01485	SAUSA300_RS01625
SA_RS01705	SAR_RS01510	MW_RS01490	brnQ
SA_RS01710	SAR_RS01515	MW_RS01495	SAUSA300_RS01635
SA_RS01720	SAR_RS01525	MW_RS01505	SAUSA300_RS01645
SA_RS01725	SAR_RS01530	MW_RS01510	SAUSA300_RS01650
SA_RS01730	SAR_RS01535	MW_RS01515	SAUSA300_RS01655
SA_RS01735	SAR_RS01540	MW_RS01520	SAUSA300_RS01660
SA_RS01740	SAR_RS01545	MW_RS01525	SAUSA300_RS01665
SA_RS01745	SAR_RS01550	MW_RS01530	SAUSA300_RS01670
SA_RS01750	SAR_RS01555	MW_RS01535	SAUSA300_RS01675
SA_RS01755	SAR_RS01560	MW_RS01540	SAUSA300_RS01680
SA_RS01760	SAR_RS01565	MW_RS01545	SAUSA300_RS01685
SA_RS01765	SAR_RS01570	MW_RS01550	SAUSA300_RS01690
SA_RS01770	SAR_RS01575	MW_RS01555	SAUSA300_RS01695
SA_RS01775	SAR_RS01580	MW_RS01560	SAUSA300_RS01700
SA_RS01780	SAR_RS01585	MW_RS01565	lip2
SA_RS01785	SAR_RS01590	MW_RS01570	SAUSA300_RS01710
SA_RS01790	SAR_RS01595	MW_RS01575	SAUSA300_RS01715
SA_RS01800	SAR_RS01605	MW_RS01585	SAUSA300_RS01725
SA_RS01805	SAR_RS01610	MW_RS01590	SAUSA300_RS01730
SA_RS01810	SAR_RS01615	MW_RS01595	SAUSA300_RS01735
SA_RS01815	SAR_RS01620	MW_RS01600	SAUSA300_RS01740
SA_RS01820	SAR_RS01625	MW_RS01605	SAUSA300_RS01745
SA_RS01825	SAR_RS01630	MW_RS01610	SAUSA300_RS01750
SA_RS01830	SAR_RS01635	MW_RS01615	SAUSA300_RS01755
SA_RS01840	SAR_RS01645	MW_RS01625	SAUSA300_RS01765
SA_RS01845	SAR_RS01650	MW_RS01630	SAUSA300_RS01770
SA_RS01850	SAR_RS01655	MW_RS01635	mepR
SA_RS01855	SAR_RS01660	MW_RS01640	mepA
SA_RS01865	SAR_RS01670	MW_RS01650	glpT
SA_RS01870	SAR_RS01675	MW_RS01655	SAUSA300_RS01795
SA_RS01875	SAR_RS01680	MW_RS01660	SAUSA300_RS01800
SA_RS01880	SAR_RS01685	MW_RS01665	SAUSA300_RS01805
SA_RS01885	SAR_RS01690	MW_RS01670	SAUSA300_RS01810
SA_RS01895	SAR_RS01700	MW_RS01675	SAUSA300_RS01820
SA_RS01900	SAR_RS01705	MW_RS01680	SAUSA300_RS01825
SA_RS01905	SAR_RS01710	MW_RS01685	efeB
SA_RS01910	SAR_RS01715	MW_RS01690	SAUSA300_RS01835
SA_RS01915	SAR_RS01720	MW_RS01695	tatC
SA_RS01925	SAR_RS01730	MW_RS01705	SAUSA300_RS01850
SA_RS01935	SAR_RS01740	MW_RS01715	SAUSA300_RS01860
SA_RS01940	SAR_RS01745	MW_RS01720	SAUSA300_RS01865
SA_RS01945	SAR_RS01750	MW_RS01725	SAUSA300_RS01870
SA_RS01950	SAR_RS01755	MW_RS01730	SAUSA300_RS01875
SA_RS01960	SAR_RS01765	MW_RS01740	SAUSA300_RS01885
SA_RS01965	SAR_RS01770	MW_RS01745	SAUSA300_RS01890
SA_RS01970	SAR_RS01775	MW_RS01750	metE
SA_RS01975	SAR_RS01780	MW_RS01755	SAUSA300_RS01900
SA_RS01980	SAR_RS01785	MW_RS01760	SAUSA300_RS01905
SA_RS01985	SAR_RS01790	MW_RS01765	SAUSA300_RS01910
SA_RS01990	SAR_RS01795	MW_RS01770	SAUSA300_RS01915
SA_RS01995	SAR_RS01800	MW_RS01775	SAUSA300_RS01920
SA_RS02005	SAR_RS01810	MW_RS01785	ychF
SA_RS02020	SAR_RS01825	MW_RS01800	ssb
SA_RS02030	N/A	MW_RS01810	SAUSA300_RS01955
SA_RS02040	N/A	MW_RS01820	SAUSA300_RS01970
SA_RS02045	SAR_RS01960	MW_RS01825	SAUSA300_RS01975
SA_RS02050	SAR_RS01965	MW_RS01830	SAUSA300_RS01980
SA_RS02070	SAR_RS01985	MW_RS01850	SAUSA300_RS02000
SA_RS02075	SAR_RS01990	MW_RS01855	SAUSA300_RS02005
SA_RS02080	SAR_RS01995	MW_RS01860	SAUSA300_RS02010
SA_RS02090	SAR_RS02005	MW_RS01870	ahpF
SA_RS02095	SAR_RS02010	MW_RS01875	ahpC
SA_RS02100	SAR_RS02015	MW_RS01880	SAUSA300_RS02030
SA_RS02105	SAR_RS02020	MW_RS01885	SAUSA300_RS02035
SA_RS02120	SAR_RS02030	MW_RS01895	SAUSA300_RS02045
SA_RS02125	SAR_RS02035	MW_RS01900	SAUSA300_RS02050
SA_RS02130	SAR_RS02040	MW_RS01905	SAUSA300_RS02055
SA_RS02135	SAR_RS02045	MW_RS01910	xpt
SA_RS02140	SAR_RS02050	MW_RS01915	SAUSA300_RS02065
SA_RS02145	SAR_RS02055	MW_RS01920	guaB
SA_RS02150	SAR_RS02060	MW_RS01925	guaA
SA_RS02155	SAR_RS02065	N/A	SAUSA300_RS02080
SA_RS02160	SAR_RS14865	N/A	SAUSA300_RS02085
SA_RS02175	SAR_RS02090	MW_RS02000	SAUSA300_RS02100
SA_RS02180	SAR_RS02095	MW_RS02005	SAUSA300_RS02105
SA_RS02185	SAR_RS02100	MW_RS02010	SAUSA300_RS02110
SA_RS02190	SAR_RS02105	MW_RS02015	SAUSA300_RS02115
SA_RS02195	SAR_RS02115	MW_RS02020	SAUSA300_RS02120
SA_RS02205	SAR_RS02110	MW_RS02030	SAUSA300_RS02130
SA_RS02210	SAR_RS02120	MW_RS02035	SAUSA300_RS02135
SA_RS02220	SAR_RS02130	MW_RS02050	SAUSA300_RS02150
SA_RS02225	N/A	MW_RS02055	SAUSA300_RS02155
SA_RS02230	SAR_RS02135	MW_RS02060	SAUSA300_RS02160
SA_RS02235	SAR_RS02140	MW_RS02065	SAUSA300_RS02165
SA_RS02250	SAR_RS02155	N/A	SAUSA300_RS02180
SA_RS02260	SAR_RS02165	MW_RS02090	SAUSA300_RS02190
SA_RS02270	SAR_RS02180	N/A	lpl1
SA_RS02290	N/A	N/A	lpl2
SA_RS02295	SAR_RS02205	N/A	SAUSA300_RS02210
SA_RS02315	N/A	N/A	lpl4
SA_RS02305	SAR_RS02195	MW_RS02120	lpl8
SA_RS02310	SAR_RS02200	N/A	lpl9
SA_RS02275	SAR_RS02175	MW_RS02100	lpl10
SA_RS02320	SAR_RS02210	MW_RS02125	SAUSA300_RS02250
SA_RS02340	SAR_RS02230	MW_RS02145	SAUSA300_RS02270
SA_RS02350	SAR_RS02240	MW_RS02155	SAUSA300_RS02280
SA_RS02355	SAR_RS02245	MW_RS02160	SAUSA300_RS02285
SA_RS02360	SAR_RS02250	MW_RS02165	SAUSA300_RS02290
SA_RS14500	SAR_RS14890	MW_RS14490	SAUSA300_RS15095
SA_RS02370	SAR_RS02260	MW_RS02175	SAUSA300_RS02300
SA_RS02375	SAR_RS02265	MW_RS02180	SAUSA300_RS02305
SA_RS02380	SAR_RS02275	MW_RS02190	SAUSA300_RS02315
SA_RS02385	SAR_RS02280	MW_RS02195	SAUSA300_RS02320
SA_RS02390	SAR_RS02285	MW_RS02200	SAUSA300_RS02325
SA_RS02395	SAR_RS02290	MW_RS02205	SAUSA300_RS02330
SA_RS02400	SAR_RS02295	MW_RS02210	SAUSA300_RS02335
SA_RS02405	SAR_RS02300	MW_RS02215	gmpC
SA_RS02410	SAR_RS02305	MW_RS02220	aaa
SA_RS02420	SAR_RS02315	MW_RS02230	SAUSA300_RS02355
SA_RS02425	SAR_RS02320	MW_RS02235	SAUSA300_RS02360
SA_RS02430	SAR_RS02325	MW_RS02240	SAUSA300_RS02365
SA_RS02435	SAR_RS02330	MW_RS02245	SAUSA300_RS02370
SA_RS02440	SAR_RS02335	MW_RS02250	SAUSA300_RS02375
SA_RS02445	SAR_RS02340	MW_RS02255	gltB
SA_RS02450	SAR_RS02345	MW_RS02260	SAUSA300_RS02385
SA_RS02460	SAR_RS02355	MW_RS02270	treB
SA_RS02465	SAR_RS02360	MW_RS02275	treC
SA_RS02470	SAR_RS02365	MW_RS02280	treR
SA_RS02480	SAR_RS02375	MW_RS02290	SAUSA300_RS02415
SA_RS02485	SAR_RS02380	MW_RS02295	dnaX
SA_RS02495	SAR_RS02390	MW_RS02305	recR
SA_RS02530	SAR_RS02420	MW_RS02330	SAUSA300_RS02455
SA_RS02535	SAR_RS02425	MW_RS02335	SAUSA300_RS02460
SA_RS02540	SAR_RS02430	MW_RS02340	SAUSA300_RS02465
SA_RS02550	SAR_RS02440	MW_RS02350	SAUSA300_RS02475
SA_RS02555	SAR_RS02445	MW_RS02355	SAUSA300_RS02480
SA_RS02560	SAR_RS02450	MW_RS02360	yabA
SA_RS02565	SAR_RS02455	MW_RS02365	SAUSA300_RS02490
SA_RS02575	SAR_RS02465	MW_RS02375	rsmI
SA_RS02585	SAR_RS02475	MW_RS02385	metG
SA_RS02590	SAR_RS02480	MW_RS02390	SAUSA300_RS02515
SA_RS02595	SAR_RS02485	MW_RS02395	rnmV
SA_RS02600	SAR_RS02490	MW_RS02400	rsmA
SA_RS02610	SAR_RS02500	MW_RS02410	SAUSA300_RS02535
SA_RS02615	SAR_RS02505	MW_RS02415	purR
SA_RS02620	SAR_RS02510	MW_RS02420	SAUSA300_RS02545
SA_RS02635	SAR_RS02525	MW_RS02435	glmU
SA_RS02640	SAR_RS02530	MW_RS02440	SAUSA300_RS02565
SA_RS02650	SAR_RS02540	MW_RS02450	SAUSA300_RS02575
SA_RS02655	SAR_RS02545	MW_RS02455	SAUSA300_RS02580
SA_RS02660	SAR_RS02550	MW_RS02460	mfd
SA_RS02665	SAR_RS02555	MW_RS02465	SAUSA300_RS02590
SA_RS02670	SAR_RS02560	MW_RS02470	SAUSA300_RS02595
SA_RS02680	SAR_RS02570	MW_RS02480	SAUSA300_RS02605
SA_RS02685	SAR_RS02575	MW_RS02485	SAUSA300_RS02610
SA_RS02690	SAR_RS02580	MW_RS02490	tilS
SA_RS02695	SAR_RS02585	MW_RS02495	hpt
SA_RS02700	SAR_RS02590	MW_RS02500	SAUSA300_RS02625
SA_RS02705	SAR_RS02595	MW_RS02505	SAUSA300_RS02630
SA_RS02710	SAR_RS02600	MW_RS02510	cysK
SA_RS02715	SAR_RS02605	MW_RS02515	folP
SA_RS02720	SAR_RS02610	MW_RS02520	folB
SA_RS02725	SAR_RS02615	MW_RS02525	folK
SA_RS02735	SAR_RS02625	MW_RS02535	lysS
SA_RS02805	SAR_RS02705	MW_RS02620	SAUSA300_RS02695
SA_RS02810	SAR_RS02710	MW_RS02625	pdxS
SA_RS02815	SAR_RS02715	MW_RS02630	pdxT
SA_RS02820	SAR_RS02725	MW_RS02635	SAUSA300_RS02710
SA_RS02825	SAR_RS02730	MW_RS02640	SAUSA300_RS02715
SA_RS02830	SAR_RS02735	MW_RS02645	SAUSA300_RS02720
SA_RS02835	SAR_RS02740	MW_RS02650	SAUSA300_RS02725
SA_RS02840	SAR_RS02745	MW_RS02655	SAUSA300_RS02730
SA_RS02850	SAR_RS02755	MW_RS02665	radA
SA_RS02855	SAR_RS02760	MW_RS02670	SAUSA300_RS02745
SA_RS02860	SAR_RS02765	MW_RS02675	SAUSA300_RS02750
SA_RS02865	SAR_RS02770	MW_RS02680	cysE
SA_RS02870	SAR_RS02775	MW_RS02685	SAUSA300_RS02760
SA_RS02875	SAR_RS02780	MW_RS02690	SAUSA300_RS02765
SA_RS02880	SAR_RS02785	MW_RS02695	rlmB
SA_RS02885	SAR_RS02790	MW_RS02700	SAUSA300_RS02775
SA_RS02890	SAR_RS02795	MW_RS02705	SAUSA300_RS02780
SA_RS02900	SAR_RS02805	MW_RS02715	nusG
SA_RS02905	SAR_RS02810	MW_RS02720	rplK
SA_RS02910	SAR_RS02815	MW_RS02725	SAUSA300_RS02800
SA_RS02915	SAR_RS02820	MW_RS02730	SAUSA300_RS02805
SA_RS02920	SAR_RS02825	MW_RS02735	SAUSA300_RS02810
SA_RS02925	SAR_RS02830	MW_RS02740	SAUSA300_RS02815
SA_RS02930	SAR_RS02835	MW_RS02745	rpoB
SA_RS02935	SAR_RS02840	MW_RS02750	rpoC
SA_RS02945	SAR_RS02850	MW_RS02760	SAUSA300_RS02835
SA_RS02950	SAR_RS02855	MW_RS02765	rpsG
SA_RS02955	SAR_RS02860	MW_RS02770	fusA
SA_RS02960	SAR_RS02865	MW_RS02775	tuf
SA_RS02965	SAR_RS02870	MW_RS02780	SAUSA300_RS02855
SA_RS02970	SAR_RS02875	MW_RS02785	SAUSA300_RS02860
SA_RS02975	SAR_RS02880	MW_RS02790	hchA
SA_RS02980	SAR_RS02885	MW_RS02795	SAUSA300_RS02870
SA_RS02985	SAR_RS02890	MW_RS02800	SAUSA300_RS02875
SA_RS02990	SAR_RS02895	MW_RS02805	SAUSA300_RS02880
SA_RS02995	SAR_RS02900	MW_RS02810	SAUSA300_RS02885
SA_RS03000	SAR_RS02905	MW_RS02815	SAUSA300_RS02890
SA_RS03005	SAR_RS02910	MW_RS02820	SAUSA300_RS02895
SA_RS03010	SAR_RS02915	MW_RS02825	SAUSA300_RS02900
SA_RS03015	SAR_RS02920	MW_RS02830	SAUSA300_RS02905
SA_RS03020	SAR_RS02925	MW_RS02835	SAUSA300_RS02910
SA_RS03025	SAR_RS02930	MW_RS02840	sdrC
SA_RS03030	N/A	MW_RS02845	sdrD
SA_RS03035	SAR_RS02935	MW_RS02850	sdrE
SA_RS03040	SAR_RS02940	MW_RS02855	SAUSA300_RS02930
SA_RS03045	SAR_RS02945	MW_RS02860	SAUSA300_RS02935
SA_RS03050	SAR_RS02950	MW_RS02865	SAUSA300_RS02940
SA_RS03055	SAR_RS02955	MW_RS02870	bshB2
SA_RS03060	SAR_RS02960	MW_RS02875	SAUSA300_RS02950
SA_RS03065	SAR_RS02965	MW_RS02880	nagB
SA_RS03070	SAR_RS02970	MW_RS02885	hxlA
SA_RS03075	SAR_RS02975	MW_RS02890	hxlB
SA_RS03080	SAR_RS02980	MW_RS02895	SAUSA300_RS02970
SA_RS03085	SAR_RS02985	MW_RS02900	SAUSA300_RS02975
SA_RS03090	SAR_RS02990	MW_RS02905	SAUSA300_RS02985
SA_RS03095	SAR_RS02995	MW_RS02910	SAUSA300_RS02990
SA_RS03100	SAR_RS03000	MW_RS02915	SAUSA300_RS02995
SA_RS03115	SAR_RS03015	MW_RS02930	thiD
SA_RS03120	SAR_RS03020	MW_RS02935	SAUSA300_RS03015
SA_RS03125	SAR_RS03025	MW_RS02940	SAUSA300_RS03020
SA_RS03130	SAR_RS03030	MW_RS02945	SAUSA300_RS03025
SA_RS03135	SAR_RS03035	MW_RS02950	SAUSA300_RS03030
SA_RS03140	SAR_RS03040	MW_RS02955	SAUSA300_RS03035
SA_RS03145	SAR_RS03045	MW_RS02960	SAUSA300_RS03040
SA_RS03150	SAR_RS03050	MW_RS02965	SAUSA300_RS03045
SA_RS03155	SAR_RS03055	MW_RS02970	pta
SA_RS03160	SAR_RS03060	MW_RS02975	SAUSA300_RS03055
SA_RS03165	SAR_RS03065	MW_RS02980	mvk
SA_RS03170	SAR_RS03070	MW_RS02985	mvaD
SA_RS03175	SAR_RS03075	MW_RS02990	SAUSA300_RS03070
SA_RS03180	SAR_RS03080	MW_RS02995	SAUSA300_RS03075
SA_RS03185	SAR_RS03085	MW_RS03000	SAUSA300_RS03080
SA_RS03190	SAR_RS03090	MW_RS03005	SAUSA300_RS03085
SA_RS03200	SAR_RS03100	MW_RS03015	SAUSA300_RS03095
SA_RS03210	N/A	MW_RS03045	SAUSA300_RS03125
SA_RS03205	N/A	MW_RS03050	SAUSA300_RS03130
SA_RS03220	SAR_RS03125	MW_RS03085	SAUSA300_RS03165
SA_RS03230	SAR_RS03130	MW_RS03090	SAUSA300_RS03170
SA_RS03235	SAR_RS03135	MW_RS03095	SAUSA300_RS03175
SA_RS03240	SAR_RS03140	MW_RS03100	SAUSA300_RS03180
SA_RS03245	SAR_RS03145	MW_RS03105	SAUSA300_RS03185
SA_RS03250	SAR_RS03150	MW_RS03110	adhP
SA_RS03260	SAR_RS03160	MW_RS03120	SAUSA300_RS03200
SA_RS03265	SAR_RS03165	MW_RS03125	SAUSA300_RS03205
SA_RS03270	SAR_RS03170	MW_RS03130	SAUSA300_RS03210
SA_RS03275	SAR_RS03175	MW_RS03135	SAUSA300_RS03215
SA_RS03280	SAR_RS03180	MW_RS03140	SAUSA300_RS03220
SA_RS03285	SAR_RS03185	MW_RS03145	SAUSA300_RS03225
SA_RS03290	SAR_RS03190	MW_RS03150	SAUSA300_RS03230
SA_RS03295	SAR_RS03195	MW_RS03155	SAUSA300_RS03235
SA_RS03300	SAR_RS03200	MW_RS03160	SAUSA300_RS03240
SA_RS03305	SAR_RS03205	MW_RS03165	SAUSA300_RS03245
SA_RS03310	SAR_RS03210	MW_RS03170	SAUSA300_RS03250
SA_RS03315	SAR_RS03215	MW_RS03175	SAUSA300_RS03255
SA_RS03330	SAR_RS03230	MW_RS03190	SAUSA300_RS03270
SA_RS03335	SAR_RS03235	MW_RS03195	SAUSA300_RS03275
SA_RS03340	SAR_RS03240	MW_RS03200	SAUSA300_RS03280
SA_RS03345	SAR_RS03245	MW_RS03205	SAUSA300_RS03285
SA_RS03350	SAR_RS03250	MW_RS03210	SAUSA300_RS03290
SA_RS03355	SAR_RS03255	MW_RS03215	SAUSA300_RS03295
SA_RS03365	SAR_RS03265	MW_RS03225	SAUSA300_RS03305
SA_RS03370	SAR_RS03270	MW_RS03230	SAUSA300_RS03310
SA_RS03380	SAR_RS03290	MW_RS03235	SAUSA300_RS03315
SA_RS03385	SAR_RS03295	MW_RS03240	SAUSA300_RS03320
SA_RS03390	SAR_RS03300	MW_RS03245	SAUSA300_RS03325
SA_RS03395	SAR_RS03305	MW_RS03250	SAUSA300_RS03330
SA_RS03400	SAR_RS03310	MW_RS03255	SAUSA300_RS03335
SA_RS03405	SAR_RS03315	MW_RS03260	SAUSA300_RS03340
SA_RS03410	SAR_RS03320	MW_RS03265	tagH
SA_RS03415	SAR_RS03325	MW_RS03270	tagG
SA_RS03420	SAR_RS03330	MW_RS03275	SAUSA300_RS03355
SA_RS03425	SAR_RS03335	MW_RS03280	SAUSA300_RS03360
SA_RS03430	SAR_RS03340	MW_RS03285	tagD
SA_RS03435	SAR_RS03345	MW_RS03290	SAUSA300_RS03370
SA_RS03440	SAR_RS03350	MW_RS03295	SAUSA300_RS03375
SA_RS03445	SAR_RS03355	MW_RS03300	SAUSA300_RS03380
SA_RS03455	SAR_RS03365	MW_RS03310	SAUSA300_RS03390
SA_RS03460	SAR_RS03370	MW_RS03315	SAUSA300_RS03395
SA_RS03465	SAR_RS03375	MW_RS03320	SAUSA300_RS03400
SA_RS03470	SAR_RS03380	MW_RS03325	SAUSA300_RS03405
SA_RS03475	SAR_RS03385	MW_RS03330	dhaK
SA_RS03480	SAR_RS03390	MW_RS03335	dhaL
SA_RS03485	SAR_RS03395	MW_RS03340	SAUSA300_RS03420
SA_RS03490	SAR_RS03400	MW_RS03345	SAUSA300_RS03425
SA_RS03495	SAR_RS03405	MW_RS03350	SAUSA300_RS03430
SA_RS03500	SAR_RS03410	MW_RS03355	SAUSA300_RS03435
SA_RS03510	SAR_RS03420	MW_RS03365	SAUSA300_RS03445
SA_RS03515	SAR_RS03425	MW_RS03370	SAUSA300_RS03450
SA_RS03525	SAR_RS03435	MW_RS03380	SAUSA300_RS03460
SA_RS03530	SAR_RS03440	MW_RS03385	SAUSA300_RS03465
SA_RS03535	SAR_RS03445	MW_RS03390	SAUSA300_RS03470
SA_RS03540	SAR_RS03450	MW_RS03395	SAUSA300_RS03475
SA_RS03545	SAR_RS03455	MW_RS03400	SAUSA300_RS03480
SA_RS03550	SAR_RS03460	MW_RS03405	SAUSA300_RS03485
SA_RS03555	SAR_RS03465	MW_RS03410	SAUSA300_RS03490
SA_RS03560	SAR_RS03470	MW_RS03415	SAUSA300_RS03495
SA_RS03565	SAR_RS03480	MW_RS03420	SAUSA300_RS03500
SA_RS03570	SAR_RS03485	MW_RS03425	sarX
SA_RS03575	SAR_RS03490	MW_RS03430	SAUSA300_RS03510
SA_RS03580	SAR_RS03495	MW_RS03435	SAUSA300_RS03515
SA_RS03590	SAR_RS03505	MW_RS03445	SAUSA300_RS03525
SA_RS03595	SAR_RS03510	MW_RS03450	SAUSA300_RS03530
SA_RS03600	SAR_RS03515	MW_RS03460	SAUSA300_RS03540
SA_RS03605	SAR_RS03520	MW_RS03465	SAUSA300_RS03545
SA_RS03610	SAR_RS03695	MW_RS03470	SAUSA300_RS03550
SA_RS03615	SAR_RS03700	MW_RS03475	SAUSA300_RS03555
SA_RS03620	SAR_RS03705	MW_RS03480	SAUSA300_RS03560
SA_RS03630	SAR_RS03715	MW_RS03490	SAUSA300_RS03570
SA_RS03635	SAR_RS03720	MW_RS03495	SAUSA300_RS03575
SA_RS03640	SAR_RS03725	MW_RS03500	SAUSA300_RS03580
SA_RS03645	SAR_RS03730	MW_RS03505	SAUSA300_RS03585
SA_RS03650	SAR_RS03735	MW_RS03510	SAUSA300_RS03590
SA_RS03655	SAR_RS03740	MW_RS03515	SAUSA300_RS03595
SA_RS03660	SAR_RS03745	MW_RS03520	SAUSA300_RS03600
SA_RS03665	SAR_RS03750	MW_RS03525	SAUSA300_RS03605
SA_RS03670	SAR_RS03755	MW_RS03530	SAUSA300_RS03610
SA_RS03675	SAR_RS03760	MW_RS03535	SAUSA300_RS03615
SA_RS03685	SAR_RS03770	MW_RS03545	SAUSA300_RS03625
SA_RS03690	SAR_RS03775	MW_RS03550	SAUSA300_RS03630
SA_RS03700	SAR_RS03785	MW_RS03560	SAUSA300_RS03640
SA_RS03705	SAR_RS03790	MW_RS03565	SAUSA300_RS03645
SA_RS03710	SAR_RS03795	MW_RS03570	norA
SA_RS03715	SAR_RS03800	MW_RS03575	SAUSA300_RS03655
SA_RS03720	SAR_RS03805	MW_RS03580	ybaK
SA_RS03725	SAR_RS03810	MW_RS03585	SAUSA300_RS03665
SA_RS03730	SAR_RS03815	MW_RS03590	pfkB
SA_RS03735	SAR_RS03820	MW_RS03595	SAUSA300_RS03675
SA_RS03745	SAR_RS03830	MW_RS03605	nagA
SA_RS03750	SAR_RS03835	MW_RS03610	SAUSA300_RS03690
SA_RS03755	SAR_RS03840	MW_RS03615	SAUSA300_RS03695
SA_RS03760	SAR_RS03845	MW_RS03620	SAUSA300_RS03700
SA_RS03765	SAR_RS03850	MW_RS03625	SAUSA300_RS03705
SA_RS03770	SAR_RS03855	MW_RS03630	SAUSA300_RS03710
SA_RS03775	SAR_RS03860	MW_RS03635	SAUSA300_RS03715
SA_RS03780	SAR_RS03865	MW_RS03640	SAUSA300_RS03720
SA_RS03785	SAR_RS03870	MW_RS03645	SAUSA300_RS03725
SA_RS03790	SAR_RS03875	MW_RS03650	queE
SA_RS03795	SAR_RS03880	MW_RS03655	queD
SA_RS03800	SAR_RS03885	MW_RS03660	queC
SA_RS03805	SAR_RS03890	MW_RS03665	SAUSA300_RS03745
SA_RS03810	SAR_RS03895	MW_RS03670	SAUSA300_RS03750
SA_RS03815	SAR_RS03900	MW_RS03675	SAUSA300_RS03755
SA_RS03825	SAR_RS03910	MW_RS03685	SAUSA300_RS03765
SA_RS03830	SAR_RS03915	MW_RS03690	SAUSA300_RS03770
SA_RS03835	SAR_RS03920	MW_RS03695	SAUSA300_RS03775
SA_RS03845	SAR_RS03930	MW_RS03705	SAUSA300_RS03785
SA_RS03850	SAR_RS03935	MW_RS03710	recQ
SA_RS03855	SAR_RS03940	MW_RS03715	SAUSA300_RS03795
SA_RS03860	SAR_RS03945	MW_RS03720	SAUSA300_RS03800
SA_RS03865	SAR_RS03950	MW_RS03725	hisC
SA_RS03870	SAR_RS03955	MW_RS03730	SAUSA300_RS03810
SA_RS03880	SAR_RS03960	MW_RS03740	SAUSA300_RS03815
SA_RS03890	SAR_RS03970	MW_RS03750	SAUSA300_RS03825
SA_RS03895	SAR_RS03975	MW_RS03755	queF
SA_RS03900	SAR_RS03980	MW_RS03760	SAUSA300_RS03835
SA_RS03905	SAR_RS03985	MW_RS03765	nrdI
SA_RS03910	SAR_RS03990	MW_RS03770	nrdE
SA_RS03915	SAR_RS03995	MW_RS03775	nrdF
SA_RS03925	SAR_RS04005	MW_RS03790	SAUSA300_RS03865
SA_RS03930	SAR_RS04010	MW_RS03795	SAUSA300_RS03870
SA_RS03935	SAR_RS04015	MW_RS03800	SAUSA300_RS03875
SA_RS03940	SAR_RS04020	MW_RS03805	SAUSA300_RS03880
SA_RS03950	SAR_RS04030	MW_RS03815	SAUSA300_RS03890
SA_RS03955	SAR_RS04035	MW_RS03820	SAUSA300_RS03895
SA_RS03960	SAR_RS04040	MW_RS03825	SAUSA300_RS03900
SA_RS03970	SAR_RS04050	MW_RS03835	SAUSA300_RS03910
SA_RS03975	SAR_RS04055	MW_RS03840	pepT
SA_RS03980	SAR_RS04060	MW_RS03845	SAUSA300_RS03920
SA_RS03985	SAR_RS04065	MW_RS03850	SAUSA300_RS03925
SA_RS03990	SAR_RS04070	MW_RS03855	SAUSA300_RS03930
SA_RS03995	SAR_RS04075	MW_RS03860	SAUSA300_RS03935
SA_RS04000	SAR_RS04080	MW_RS03865	SAUSA300_RS03940
SA_RS04005	SAR_RS04085	MW_RS03870	SAUSA300_RS03945
SA_RS04010	SAR_RS04090	MW_RS03875	SAUSA300_RS03950
SA_RS04015	SAR_RS04095	MW_RS03880	SAUSA300_RS03955
SA_RS04020	SAR_RS04100	MW_RS03885	raiA
SA_RS04025	SAR_RS04105	MW_RS03890	secA
SA_RS04035	SAR_RS04115	MW_RS03900	SAUSA300_RS03975
SA_RS04045	SAR_RS04125	MW_RS03910	SAUSA300_RS03985
SA_RS04050	SAR_RS04130	MW_RS03915	SAUSA300_RS03990
SA_RS04060	SAR_RS04140	MW_RS03925	uvrB
SA_RS04065	SAR_RS04145	MW_RS03930	uvrA
SA_RS04070	SAR_RS04155	MW_RS03935	SAUSA300_RS04010
SA_RS04075	SAR_RS04160	MW_RS03940	SAUSA300_RS04015
SA_RS04080	SAR_RS04165	MW_RS03945	SAUSA300_RS04020
SA_RS04085	SAR_RS04170	MW_RS03950	SAUSA300_RS04025
SA_RS04090	SAR_RS04175	MW_RS03955	trxB
SA_RS04100	SAR_RS04180	MW_RS03965	rapZ
SA_RS04105	SAR_RS04185	MW_RS03970	SAUSA300_RS04045
SA_RS04110	SAR_RS04190	MW_RS03975	whiA
SA_RS04120	SAR_RS04200	MW_RS03985	SAUSA300_RS04060
SA_RS04125	SAR_RS04210	MW_RS03990	SAUSA300_RS04065
SA_RS04130	SAR_RS04215	MW_RS03995	SAUSA300_RS04070
SA_RS04135	SAR_RS04220	MW_RS04000	SAUSA300_RS04075
SA_RS04140	SAR_RS04225	MW_RS04005	gap
SA_RS04145	SAR_RS04230	MW_RS04010	SAUSA300_RS04085
SA_RS04150	SAR_RS04235	MW_RS04015	SAUSA300_RS04090
SA_RS04155	SAR_RS04240	MW_RS04020	SAUSA300_RS04095
SA_RS04160	SAR_RS04245	MW_RS04025	SAUSA300_RS04100
SA_RS04165	SAR_RS04250	MW_RS04030	SAUSA300_RS04105
SA_RS04175	SAR_RS04260	MW_RS04040	SAUSA300_RS04115
SA_RS04180	SAR_RS04265	MW_RS04045	rnr
SA_RS04185	SAR_RS04270	MW_RS04050	smpB
ssrA	ssrA	ssrA	ssrA
SA_RS04205	SAR_RS04280	MW_RS04135	SAUSA300_RS04145
SA_RS04215	SAR_RS04290	MW_RS04145	SAUSA300_RS04155
SA_RS04220	SAR_RS04295	MW_RS04150	SAUSA300_RS04160
SA_RS04225	SAR_RS04300	MW_RS04155	clfA
SA_RS04230	SAR_RS04305	MW_RS04160	vwb
SA_RS04235	SAR_RS04310	MW_RS04165	emp
SA_RS04245	SAR_RS04320	MW_RS04175	SAUSA300_RS04185
SA_RS04265	SAR_RS04340	MW_RS04195	SAUSA300_RS04205
SA_RS04290	SAR_RS04365	MW_RS04220	SAUSA300_RS04230
SA_RS04295	SAR_RS04370	MW_RS04225	SAUSA300_RS04235
SA_RS04300	SAR_RS04375	MW_RS04230	SAUSA300_RS04240
SA_RS04305	SAR_RS04380	MW_RS04235	SAUSA300_RS04245
SA_RS04310	SAR_RS04385	MW_RS04240	SAUSA300_RS04250
SA_RS04315	SAR_RS04390	MW_RS04245	SAUSA300_RS04255
SA_RS04325	SAR_RS04400	MW_RS04255	SAUSA300_RS04265
SA_RS04330	SAR_RS04405	MW_RS04260	gcvH
SA_RS04340	SAR_RS04415	MW_RS04270	SAUSA300_RS04280
SA_RS04385	SAR_RS04420	MW_RS04275	SAUSA300_RS04290
SA_RS04395	SAR_RS04430	MW_RS04285	SAUSA300_RS04300
SA_RS04400	SAR_RS04435	MW_RS04290	SAUSA300_RS04305
SA_RS04405	SAR_RS04440	MW_RS04295	SAUSA300_RS04310
SA_RS04415	SAR_RS04450	MW_RS04305	SAUSA300_RS04405
SA_RS04420	SAR_RS04455	MW_RS04310	sufC
SA_RS04425	SAR_RS04460	MW_RS04315	sufD
SA_RS04430	SAR_RS04465	MW_RS04320	SAUSA300_RS04420
SA_RS04435	SAR_RS04470	MW_RS04325	SAUSA300_RS04425
SA_RS04440	SAR_RS04475	MW_RS04330	sufB
SA_RS04455	SAR_RS04490	MW_RS04345	SAUSA300_RS04445
SA_RS04460	SAR_RS04495	MW_RS04350	SAUSA300_RS04450
SA_RS04470	SAR_RS04500	MW_RS04355	SAUSA300_RS04460
SA_RS04475	SAR_RS04505	MW_RS04360	SAUSA300_RS04465
SA_RS04480	SAR_RS04510	MW_RS04365	SAUSA300_RS04470
SA_RS04485	SAR_RS04515	MW_RS04370	lipA
SA_RS04490	SAR_RS04520	MW_RS04375	SAUSA300_RS04480
SA_RS04505	SAR_RS04530	MW_RS04385	SAUSA300_RS04490
SA_RS04510	SAR_RS04535	MW_RS04390	SAUSA300_RS04495
SA_RS04515	SAR_RS04540	MW_RS04395	SAUSA300_RS04500
SA_RS04530	SAR_RS04555	MW_RS04410	dltA
SA_RS04535	SAR_RS04560	MW_RS04415	dltB
SA_RS04545	SAR_RS04570	MW_RS04425	dltD
SA_RS04560	SAR_RS04585	MW_RS04440	SAUSA300_RS04545
SA_RS04570	SAR_RS04595	MW_RS04450	SAUSA300_RS04555
SA_RS04575	SAR_RS04600	MW_RS04455	SAUSA300_RS04560
SA_RS04580	SAR_RS04605	MW_RS04460	SAUSA300_RS04565
SA_RS04585	SAR_RS04610	MW_RS04465	SAUSA300_RS04570
SA_RS04590	SAR_RS04615	MW_RS04470	SAUSA300_RS04575
SA_RS04595	SAR_RS04620	MW_RS04475	SAUSA300_RS04580
SA_RS04600	SAR_RS04625	MW_RS04480	SAUSA300_RS04585
SA_RS04610	SAR_RS04635	MW_RS04490	SAUSA300_RS04595
SA_RS04615	SAR_RS04640	MW_RS04495	SAUSA300_RS04600
SA_RS04620	SAR_RS04645	MW_RS04500	SAUSA300_RS04605
SA_RS04625	SAR_RS04650	MW_RS04505	SAUSA300_RS04610
SA_RS04630	SAR_RS04655	MW_RS04510	SAUSA300_RS04615
SA_RS04635	SAR_RS04660	MW_RS04515	SAUSA300_RS04620
SA_RS04640	SAR_RS04665	MW_RS04520	SAUSA300_RS04625
SA_RS04645	SAR_RS04670	MW_RS04525	SAUSA300_RS04630
SA_RS04650	SAR_RS04675	MW_RS04530	SAUSA300_RS04635
SA_RS04655	SAR_RS04680	MW_RS04535	SAUSA300_RS04640
SA_RS04660	SAR_RS04685	MW_RS04540	SAUSA300_RS04645
SA_RS04665	SAR_RS04690	MW_RS04545	SAUSA300_RS04655
SA_RS04670	SAR_RS04695	MW_RS04550	argH
SA_RS04675	SAR_RS04700	MW_RS04555	SAUSA300_RS04665
SA_RS04680	SAR_RS04705	MW_RS04560	SAUSA300_RS04670
SA_RS04685	SAR_RS04710	MW_RS04565	SAUSA300_RS04675
SA_RS04690	SAR_RS04715	MW_RS04570	lepB
SA_RS04695	SAR_RS04720	MW_RS04575	lepB
SA_RS04700	SAR_RS04725	MW_RS04580	addB
SA_RS04705	SAR_RS04730	MW_RS04585	addA
SA_RS04710	SAR_RS04735	MW_RS04590	SAUSA300_RS04700
SA_RS04715	SAR_RS04740	MW_RS04595	SAUSA300_RS04705
SA_RS04720	SAR_RS04750	MW_RS04600	SAUSA300_RS04710
SA_RS04725	SAR_RS04755	MW_RS04605	SAUSA300_RS04715
SA_RS04735	SAR_RS04765	MW_RS04615	SAUSA300_RS04725
SA_RS04740	SAR_RS04770	MW_RS04620	clpB
SA_RS04745	SAR_RS04775	MW_RS04625	SAUSA300_RS04735
SA_RS04750	SAR_RS04780	MW_RS04630	SAUSA300_RS04740
SA_RS04755	SAR_RS04785	MW_RS04635	SAUSA300_RS04745
SA_RS04760	SAR_RS04790	MW_RS04640	SAUSA300_RS04750
SA_RS04765	SAR_RS04795	MW_RS04645	SAUSA300_RS04755
SA_RS04770	SAR_RS04800	MW_RS04650	SAUSA300_RS04760
SA_RS04780	SAR_RS04810	MW_RS04660	SAUSA300_RS04770
SA_RS04785	SAR_RS04815	MW_RS04665	fabF
SA_RS04790	SAR_RS04820	MW_RS04670	SAUSA300_RS04780
SA_RS04795	SAR_RS04825	MW_RS04675	SAUSA300_RS04785
SA_RS04800	SAR_RS04830	MW_RS04680	SAUSA300_RS04790
SA_RS04805	SAR_RS04835	MW_RS04685	SAUSA300_RS04795
SA_RS04810	SAR_RS04840	MW_RS04690	SAUSA300_RS04800
SA_RS04815	SAR_RS04845	MW_RS04695	SAUSA300_RS04805
SA_RS04820	SAR_RS04860	MW_RS04700	SAUSA300_RS04810
SA_RS04825	SAR_RS04865	MW_RS04705	SAUSA300_RS04815
SA_RS04830	SAR_RS04870	MW_RS04710	SAUSA300_RS04820
SA_RS04835	SAR_RS04875	MW_RS04715	SAUSA300_RS04825
SA_RS04840	SAR_RS04880	MW_RS04720	SAUSA300_RS04830
SA_RS04845	SAR_RS04900	MW_RS04725	trpS
SA_RS04850	SAR_RS04905	MW_RS04730	spxA
SA_RS04855	SAR_RS04910	MW_RS04735	mecA
SA_RS04860	SAR_RS04915	MW_RS04740	SAUSA300_RS04850
SA_RS04865	SAR_RS04920	MW_RS04745	pepF
SA_RS04870	SAR_RS04925	MW_RS04750	SAUSA300_RS04860
SA_RS04875	SAR_RS04930	MW_RS04755	SAUSA300_RS04865
SA_RS04880	SAR_RS04935	MW_RS04760	SAUSA300_RS04870
SA_RS04885	SAR_RS04940	MW_RS04765	SAUSA300_RS04875
SA_RS04890	SAR_RS04945	MW_RS04770	SAUSA300_RS04880
SA_RS04895	SAR_RS04950	MW_RS04775	SAUSA300_RS04885
SA_RS04900	SAR_RS04955	MW_RS04780	SAUSA300_RS04890
SA_RS04905	SAR_RS04960	MW_RS04785	mgtE
SA_RS04910	SAR_RS04965	MW_RS04790	SAUSA300_RS04900
SA_RS04915	SAR_RS04970	MW_RS04795	fabI
SA_RS04920	SAR_RS04975	MW_RS04800	SAUSA300_RS04910
SA_RS04925	SAR_RS04980	MW_RS04805	SAUSA300_RS04915
SA_RS04930	SAR_RS04985	MW_RS04810	SAUSA300_RS04920
SA_RS04935	SAR_RS05000	MW_RS04815	SAUSA300_RS04925
SA_RS04940	SAR_RS05005	MW_RS04820	SAUSA300_RS04930
SA_RS04945	SAR_RS05010	MW_RS04825	SAUSA300_RS04935
SA_RS04950	SAR_RS05015	MW_RS04830	SAUSA300_RS04940
SA_RS04960	SAR_RS05025	MW_RS04840	SAUSA300_RS04950
SA_RS04965	SAR_RS05030	MW_RS04845	SAUSA300_RS04955
SA_RS04970	SAR_RS05035	MW_RS04850	SAUSA300_RS04960
SA_RS04975	SAR_RS05040	MW_RS04855	SAUSA300_RS04965
SA_RS04980	SAR_RS05045	MW_RS04860	SAUSA300_RS04970
SA_RS04995	SAR_RS05060	MW_RS04875	SAUSA300_RS04985
SA_RS05005	SAR_RS05070	MW_RS04885	SAUSA300_RS04995
SA_RS05015	SAR_RS05080	MW_RS04895	SAUSA300_RS05005
SA_RS05030	SAR_RS05095	MW_RS04915	SAUSA300_RS05020
SA_RS05040	SAR_RS05105	MW_RS04925	SAUSA300_RS05030
SA_RS05050	SAR_RS05130	MW_RS04945	SAUSA300_RS05050
SA_RS05055	SAR_RS05135	MW_RS04950	SAUSA300_RS05055
SA_RS05070	SAR_RS05150	MW_RS04965	SAUSA300_RS05070
SA_RS05075	SAR_RS05155	MW_RS04970	SAUSA300_RS05075
SA_RS05080	SAR_RS05160	MW_RS04975	SAUSA300_RS05080
SA_RS05085	SAR_RS05165	MW_RS04980	menD
SA_RS05090	SAR_RS05170	MW_RS04985	menH
SA_RS05095	SAR_RS05175	MW_RS04990	menB
SA_RS05105	SAR_RS05185	MW_RS05000	sspB
SA_RS05110	SAR_RS05190	MW_RS05005	SAUSA300_RS05110
SA_RS05115	SAR_RS05200	MW_RS05010	SAUSA300_RS05115
SA_RS05120	SAR_RS05205	MW_RS05015	SAUSA300_RS05120
SA_RS05125	SAR_RS05210	MW_RS05020	SAUSA300_RS05125
SA_RS05135	SAR_RS05220	MW_RS05030	SAUSA300_RS05135
SA_RS05140	SAR_RS05225	MW_RS05035	SAUSA300_RS05140
SA_RS05145	SAR_RS05230	MW_RS05040	SAUSA300_RS05145
SA_RS05150	SAR_RS05235	MW_RS05045	SAUSA300_RS05150
SA_RS05155	SAR_RS05240	MW_RS05050	fmtA
SA_RS05165	SAR_RS05250	MW_RS05060	qoxC
SA_RS05170	SAR_RS05255	MW_RS05065	qoxB
SA_RS05175	SAR_RS05260	MW_RS05070	qoxA
SA_RS05190	SAR_RS05280	MW_RS05085	folD
SA_RS05195	SAR_RS05285	MW_RS05090	purE
SA_RS05200	SAR_RS05290	MW_RS05095	purK
SA_RS05205	SAR_RS05295	MW_RS05100	SAUSA300_RS05205
SA_RS05215	SAR_RS05305	MW_RS05110	SAUSA300_RS05215
SA_RS05220	SAR_RS05310	MW_RS05115	purL
SA_RS05225	SAR_RS05315	MW_RS05120	SAUSA300_RS05225
SA_RS05230	SAR_RS05320	MW_RS05125	SAUSA300_RS05230
SA_RS05235	SAR_RS05325	MW_RS05130	purN
SA_RS05240	SAR_RS05330	MW_RS05135	purH
SA_RS05245	SAR_RS05335	MW_RS05140	SAUSA300_RS05245
SA_RS05250	SAR_RS05340	MW_RS05145	SAUSA300_RS05250
SA_RS05255	SAR_RS05345	MW_RS05150	SAUSA300_RS05255
SA_RS05260	SAR_RS05350	MW_RS05155	SAUSA300_RS05260
SA_RS05280	SAR_RS05365	MW_RS05170	SAUSA300_RS05275
SA_RS05285	SAR_RS05370	MW_RS05175	SAUSA300_RS05280
SA_RS05290	SAR_RS05375	MW_RS05180	SAUSA300_RS05285
SA_RS05300	SAR_RS05385	MW_RS05190	ptsP
SA_RS05310	SAR_RS05395	MW_RS05200	SAUSA300_RS05305
SA_RS05315	SAR_RS05400	MW_RS05205	SAUSA300_RS05310
SA_RS05320	SAR_RS05405	MW_RS05210	SAUSA300_RS05315
SA_RS05325	SAR_RS05415	MW_RS05220	SAUSA300_RS05325
SA_RS05340	SAR_RS05430	MW_RS05235	SAUSA300_RS05340
SA_RS05345	SAR_RS05435	MW_RS05240	SAUSA300_RS05345
SA_RS05350	SAR_RS05440	MW_RS05245	pdhA
SA_RS05355	SAR_RS05445	MW_RS05250	SAUSA300_RS05355
SA_RS05360	SAR_RS05450	MW_RS05255	SAUSA300_RS05360
SA_RS05365	SAR_RS05455	MW_RS05260	lpdA
SA_RS05375	SAR_RS05465	MW_RS05270	SAUSA300_RS05375
SA_RS05380	SAR_RS05470	MW_RS05275	SAUSA300_RS05380
SA_RS05385	SAR_RS05475	MW_RS05280	SAUSA300_RS05385
SA_RS05390	SAR_RS05480	MW_RS05285	SAUSA300_RS05390
SA_RS05395	SAR_RS05485	MW_RS05290	SAUSA300_RS05395
SA_RS05400	SAR_RS05490	MW_RS05295	SAUSA300_RS05400
SA_RS05405	SAR_RS05495	MW_RS05300	SAUSA300_RS05405
SA_RS05410	SAR_RS05500	MW_RS05305	SAUSA300_RS05410
SA_RS05415	SAR_RS05505	MW_RS05310	SAUSA300_RS05415
SA_RS05420	SAR_RS05510	MW_RS05315	SAUSA300_RS05420
SA_RS05430	SAR_RS05520	MW_RS05325	typA
SA_RS05440	SAR_RS05530	MW_RS05335	SAUSA300_RS05440
SA_RS05450	SAR_RS05540	MW_RS05345	SAUSA300_RS05450
SA_RS05455	SAR_RS05545	MW_RS05350	SAUSA300_RS05455
SA_RS05460	SAR_RS05550	MW_RS05355	SAUSA300_RS05460
SA_RS05465	SAR_RS05555	MW_RS05360	SAUSA300_RS05465
SA_RS05470	SAR_RS05560	MW_RS05365	SAUSA300_RS05470
SA_RS05480	SAR_RS05570	MW_RS05375	SAUSA300_RS05480
SA_RS05485	SAR_RS05575	MW_RS05380	SAUSA300_RS05485
SA_RS05490	SAR_RS05580	MW_RS05385	SAUSA300_RS05490
SA_RS05500	SAR_RS05590	MW_RS05395	SAUSA300_RS05500
SA_RS05505	SAR_RS05595	MW_RS05400	rsmD
SA_RS05510	SAR_RS05600	MW_RS05405	coaD
SA_RS05515	SAR_RS05605	MW_RS05410	SAUSA300_RS05515
SA_RS05520	SAR_RS05610	MW_RS05415	SAUSA300_RS05520
SA_RS05535	SAR_RS05625	MW_RS05430	isdB
SA_RS05540	SAR_RS05630	MW_RS05435	isdA
SA_RS05545	SAR_RS05635	MW_RS05440	isdC
SA_RS05550	SAR_RS05640	MW_RS05445	SAUSA300_RS05550
SA_RS05555	SAR_RS05645	MW_RS05450	isdE
SA_RS05560	SAR_RS05650	MW_RS05455	SAUSA300_RS05560
SA_RS05565	SAR_RS05655	MW_RS05460	srtB
SA_RS05580	SAR_RS05670	MW_RS05475	SAUSA300_RS05580
SA_RS05585	SAR_RS05675	MW_RS05480	pheS
SA_RS05590	SAR_RS05680	MW_RS05485	SAUSA300_RS05590
SA_RS05595	SAR_RS05685	MW_RS05490	SAUSA300_RS05595
SA_RS05605	SAR_RS05695	MW_RS05500	SAUSA300_RS05605
SA_RS05610	SAR_RS05700	MW_RS05505	polX
SA_RS05615	SAR_RS05705	MW_RS05510	SAUSA300_RS05615
SA_RS05630	SAR_RS05720	MW_RS05525	uvrC
SA_RS05635	SAR_RS05725	MW_RS05530	SAUSA300_RS05635
SA_RS05640	SAR_RS05730	MW_RS05535	sdhA
SA_RS05645	SAR_RS05735	MW_RS05540	sdhB
SA_RS05650	SAR_RS05740	MW_RS05545	racE
SA_RS05655	SAR_RS05745	MW_RS05550	SAUSA300_RS05655
SA_RS05660	SAR_RS05750	MW_RS05555	SAUSA300_RS05660
SA_RS05680	SAR_RS05770	MW_RS05575	SAUSA300_RS05680
SA_RS05685	SAR_RS05775	MW_RS05580	SAUSA300_RS05685
SA_RS05690	SAR_RS05780	MW_RS05585	SAUSA300_RS05690
SA_RS05695	SAR_RS05785	MW_RS05590	SAUSA300_RS05695
SA_RS05730	SAR_RS05805	MW_RS05625	SAUSA300_RS05720
SA_RS05745	SAR_RS05825	MW_RS05640	SAUSA300_RS05740
SA_RS05750	SAR_RS05830	MW_RS05645	SAUSA300_RS05745
SA_RS05755	SAR_RS05835	MW_RS05650	SAUSA300_RS05750
SA_RS05760	SAR_RS05840	MW_RS05655	argF
SA_RS05765	SAR_RS05845	MW_RS05660	arcC
SA_RS05770	SAR_RS05850	MW_RS05665	SAUSA300_RS05765
SA_RS05780	SAR_RS05860	MW_RS05675	SAUSA300_RS05775
SA_RS05805	SAR_RS05880	MW_RS05700	SAUSA300_RS05800
SA_RS05810	SAR_RS05885	MW_RS05705	SAUSA300_RS05805
SA_RS05815	SAR_RS05890	MW_RS05710	bshC
SA_RS05820	SAR_RS05895	MW_RS05715	SAUSA300_RS05815
SA_RS05825	SAR_RS05900	MW_RS05720	rsmH
SA_RS05830	SAR_RS05905	MW_RS05725	ftsL
SA_RS05835	SAR_RS05910	MW_RS05730	SAUSA300_RS05830
SA_RS05840	SAR_RS05915	MW_RS05735	SAUSA300_RS05835
SA_RS05845	SAR_RS05920	MW_RS05740	SAUSA300_RS05840
SA_RS05850	SAR_RS05925	MW_RS05745	SAUSA300_RS05845
SA_RS05855	SAR_RS05930	MW_RS05750	ftsA
SA_RS05860	SAR_RS05935	MW_RS05755	ftsZ
SA_RS05865	SAR_RS05940	MW_RS05760	pgeF
SA_RS05870	SAR_RS05945	MW_RS05765	SAUSA300_RS05865
SA_RS05875	SAR_RS05950	MW_RS05770	SAUSA300_RS05870
SA_RS05885	SAR_RS05960	MW_RS05780	SAUSA300_RS05880
SA_RS05890	SAR_RS05965	MW_RS05785	SAUSA300_RS05885
SA_RS05895	SAR_RS05970	MW_RS05790	ileS
SA_RS05900	SAR_RS05980	MW_RS05795	SAUSA300_RS05895
SA_RS05910	SAR_RS05985	MW_RS05805	SAUSA300_RS05905
SA_RS05915	SAR_RS05990	MW_RS05810	SAUSA300_RS05910
SA_RS05920	SAR_RS05995	MW_RS05815	pyrR
SA_RS05925	SAR_RS06000	MW_RS05820	SAUSA300_RS05920
SA_RS05930	SAR_RS06005	MW_RS05825	SAUSA300_RS05925
SA_RS05935	SAR_RS06010	MW_RS05830	SAUSA300_RS05930
SA_RS05940	SAR_RS06015	MW_RS05835	SAUSA300_RS05935
SA_RS05945	SAR_RS06020	MW_RS05840	carB
SA_RS05950	SAR_RS06025	MW_RS05845	pyrF
SA_RS05955	SAR_RS06030	MW_RS05850	SAUSA300_RS05950
SA_RS05965	SAR_RS06040	MW_RS05860	SAUSA300_RS05960
SA_RS05970	SAR_RS06045	MW_RS05865	SAUSA300_RS05965
SA_RS05975	SAR_RS06050	MW_RS05870	SAUSA300_RS05970
SA_RS05985	SAR_RS06060	MW_RS05880	coaBC
SA_RS05990	SAR_RS06065	MW_RS05885	priA
SA_RS05995	SAR_RS06070	MW_RS05890	SAUSA300_RS05990
SA_RS06005	SAR_RS06080	MW_RS05900	SAUSA300_RS06000
SA_RS06010	SAR_RS06085	MW_RS05905	SAUSA300_RS06005
SA_RS06015	SAR_RS06090	MW_RS05910	rsmB
SA_RS06020	SAR_RS06095	MW_RS05915	rlmN
SA_RS06025	SAR_RS06100	MW_RS05920	SAUSA300_RS06020
SA_RS06030	SAR_RS06105	MW_RS05925	pknB
SA_RS06035	SAR_RS06110	MW_RS05930	rsgA
SA_RS06040	SAR_RS06115	MW_RS05935	SAUSA300_RS06035
SA_RS06045	SAR_RS06120	MW_RS05940	SAUSA300_RS06040
SA_RS06055	SAR_RS06130	MW_RS05950	SAUSA300_RS06050
SA_RS06060	SAR_RS06135	MW_RS05955	SAUSA300_RS06055
SA_RS06065	SAR_RS06140	MW_RS05960	recG
SA_RS06070	SAR_RS06145	MW_RS05965	fapR
SA_RS06075	SAR_RS06150	MW_RS05970	plsX
SA_RS06080	SAR_RS06155	MW_RS05975	fabD
SA_RS06085	SAR_RS06160	MW_RS05980	fabG
SA_RS06100	SAR_RS06175	MW_RS05995	SAUSA300_RS06095
SA_RS06105	SAR_RS06180	MW_RS06000	smc
SA_RS06110	SAR_RS06185	MW_RS06005	ftsY
SA_RS06115	SAR_RS06190	MW_RS06010	SAUSA300_RS06110
SA_RS06120	SAR_RS06195	MW_RS06015	SAUSA300_RS06115
SA_RS06130	SAR_RS06205	MW_RS06025	rimM
SA_RS06135	SAR_RS06210	MW_RS06030	trmD
SA_RS06140	SAR_RS06215	MW_RS06035	SAUSA300_RS06135
SA_RS06150	SAR_RS06225	MW_RS06045	SAUSA300_RS06145
SA_RS06155	SAR_RS06230	MW_RS06050	ylqF
SA_RS06160	SAR_RS06235	MW_RS06055	SAUSA300_RS06155
SA_RS06165	SAR_RS06240	MW_RS06060	sucC
SA_RS06170	SAR_RS06245	MW_RS06065	sucD
SA_RS06175	SAR_RS06250	MW_RS06070	SAUSA300_RS06170
SA_RS06180	SAR_RS06255	MW_RS06075	fmhC
SA_RS06185	SAR_RS06260	MW_RS06080	dprA
SA_RS06190	SAR_RS06265	MW_RS06085	topA
SA_RS06195	SAR_RS06270	MW_RS06090	SAUSA300_RS06190
SA_RS06200	SAR_RS06275	MW_RS06095	xerC
SA_RS06205	SAR_RS06280	MW_RS06100	hslV
SA_RS06210	SAR_RS06285	MW_RS06105	hslU
SA_RS06215	SAR_RS06290	MW_RS06110	codY
SA_RS06225	SAR_RS06300	MW_RS06120	rpsB
SA_RS06235	SAR_RS06310	MW_RS06130	SAUSA300_RS06230
SA_RS06240	SAR_RS06315	MW_RS06135	SAUSA300_RS06235
SA_RS06245	SAR_RS06320	MW_RS06140	SAUSA300_RS06240
SA_RS06250	SAR_RS06325	MW_RS06145	SAUSA300_RS06245
SA_RS06255	SAR_RS06330	MW_RS06150	SAUSA300_RS06250
SA_RS06260	SAR_RS06335	MW_RS06155	rseP
SA_RS06265	SAR_RS06340	MW_RS06160	SAUSA300_RS06260
polC	polC	polC	SAUSA300_RS06265
SA_RS06275	SAR_RS06350	MW_RS06170	rimP
nusA	nusA	nusA	nusA
SA_RS06295	SAR_RS06370	MW_RS06190	infB
SA_RS06300	SAR_RS06375	MW_RS06195	rbfA
SA_RS06305	SAR_RS06380	MW_RS06200	truB
SA_RS06310	SAR_RS06385	MW_RS06205	ribF
SA_RS06320	SAR_RS06395	MW_RS06215	pnp
SA_RS06325	SAR_RS06400	MW_RS06220	SAUSA300_RS06320
SA_RS06330	SAR_RS06405	MW_RS06225	SAUSA300_RS06325
SA_RS06335	SAR_RS06410	MW_RS06230	SAUSA300_RS06330
SA_RS06340	SAR_RS06415	MW_RS06235	SAUSA300_RS06335
SA_RS06345	SAR_RS06420	MW_RS06240	SAUSA300_RS06340
SA_RS06350	SAR_RS06425	MW_RS06245	SAUSA300_RS06345
SA_RS06355	SAR_RS06430	MW_RS06250	SAUSA300_RS06350
SA_RS06360	SAR_RS06435	MW_RS06255	SAUSA300_RS06355
SA_RS06365	SAR_RS06440	MW_RS06260	pgsA
SA_RS06370	SAR_RS06445	MW_RS06265	SAUSA300_RS06365
SA_RS06375	SAR_RS06450	MW_RS06270	recA
SA_RS06380	SAR_RS06455	MW_RS06275	rny
SA_RS06390	SAR_RS06465	MW_RS06285	SAUSA300_RS06385
SA_RS06395	SAR_RS06470	MW_RS06290	SAUSA300_RS06390
SA_RS06400	SAR_RS06475	MW_RS06295	SAUSA300_RS06395
SA_RS06410	SAR_RS06485	MW_RS06305	miaB
SA_RS06415	SAR_RS06490	MW_RS06310	SAUSA300_RS06410
SA_RS06420	SAR_RS06495	MW_RS06315	thiW
SA_RS06425	SAR_RS06500	MW_RS06320	mutS
SA_RS06430	SAR_RS06505	MW_RS06325	mutL
SA_RS06435	SAR_RS06510	MW_RS06330	SAUSA300_RS06430
SA_RS06440	SAR_RS06515	MW_RS06335	SAUSA300_RS06435
SA_RS06445	SAR_RS06520	MW_RS06340	glpK
SA_RS06450	SAR_RS06525	MW_RS06345	SAUSA300_RS06445
SA_RS06455	SAR_RS06530	MW_RS06350	SAUSA300_RS06450
SA_RS06460	SAR_RS06535	MW_RS06355	miaA
SA_RS06470	SAR_RS06545	MW_RS06365	SAUSA300_RS06465
SA_RS06475	SAR_RS06550	MW_RS06370	hflX
SA_RS06480	SAR_RS06555	MW_RS06375	SAUSA300_RS06475
SA_RS06485	SAR_RS06560	MW_RS06380	SAUSA300_RS06480
SA_RS06490	SAR_RS06565	MW_RS06385	glnA
SA_RS06550	SAR_RS06760	MW_RS06460	SAUSA300_RS06585
SA_RS06560	SAR_RS06770	MW_RS06470	cls
SA_RS06565	SAR_RS06775	MW_RS06475	SAUSA300_RS06600
SA_RS06570	SAR_RS06780	MW_RS06480	SAUSA300_RS06605
SA_RS06575	SAR_RS06785	MW_RS06485	SAUSA300_RS06610
SA_RS06580	SAR_RS06790	MW_RS06490	SAUSA300_RS06615
SA_RS06590	SAR_RS06800	MW_RS06500	SAUSA300_RS06625
SA_RS06595	SAR_RS06805	MW_RS06505	SAUSA300_RS06630
SA_RS06600	SAR_RS06810	MW_RS06510	SAUSA300_RS06635
SA_RS06605	SAR_RS06815	MW_RS06515	SAUSA300_RS06640
SA_RS06610	SAR_RS06820	MW_RS06520	SAUSA300_RS06645
SA_RS06615	SAR_RS06825	MW_RS06525	SAUSA300_RS06650
SA_RS06620	SAR_RS06830	MW_RS06530	SAUSA300_RS06655
SA_RS06625	SAR_RS06835	MW_RS06535	SAUSA300_RS06660
SA_RS06640	SAR_RS06850	MW_RS06550	SAUSA300_RS06675
SA_RS06645	SAR_RS06855	MW_RS06555	SAUSA300_RS06680
SA_RS06660	SAR_RS06870	MW_RS06570	guaC
SA_RS06670	SAR_RS06880	MW_RS06580	SAUSA300_RS06705
SA_RS06675	SAR_RS06885	MW_RS06585	lexA
SA_RS06690	SAR_RS06900	MW_RS06600	tkt
SA_RS06705	SAR_RS06915	MW_RS06615	SAUSA300_RS06740
SA_RS06710	SAR_RS06920	MW_RS06620	SAUSA300_RS06745
SA_RS06715	SAR_RS06925	MW_RS06625	SAUSA300_RS06750
SA_RS06720	SAR_RS06940	MW_RS06630	mscL
SA_RS06725	SAR_RS06945	MW_RS06635	SAUSA300_RS06760
SA_RS06730	SAR_RS06950	MW_RS06645	acnA
SA_RS06735	SAR_RS06955	MW_RS06650	SAUSA300_RS06770
SA_RS06745	SAR_RS06965	MW_RS06660	SAUSA300_RS06780
SA_RS06750	SAR_RS06970	MW_RS06665	parE
SA_RS06755	SAR_RS06975	MW_RS06670	parC
SA_RS06765	SAR_RS06985	MW_RS06680	SAUSA300_RS06800
SA_RS06770	SAR_RS06990	MW_RS06685	SAUSA300_RS06805
SA_RS06780	SAR_RS07000	MW_RS06695	SAUSA300_RS06815
SA_RS06785	SAR_RS07005	MW_RS06700	mprF
SA_RS06790	SAR_RS07010	MW_RS06705	msrA
SA_RS06795	SAR_RS07015	MW_RS06710	SAUSA300_RS06830
SA_RS06805	SAR_RS07030	MW_RS06720	SAUSA300_RS06840
SA_RS06810	SAR_RS07035	MW_RS06725	SAUSA300_RS06845
SA_RS06815	SAR_RS07040	MW_RS06730	SAUSA300_RS06850
SA_RS06820	SAR_RS07045	MW_RS06735	SAUSA300_RS06855
SA_RS06825	SAR_RS07050	MW_RS06740	SAUSA300_RS06860
SA_RS06830	SAR_RS07055	MW_RS06745	trpD
SA_RS06835	SAR_RS07060	MW_RS06750	trpC
SA_RS06840	SAR_RS07065	MW_RS06755	SAUSA300_RS06875
SA_RS06845	SAR_RS07070	MW_RS06760	trpB
SA_RS06850	SAR_RS07075	MW_RS06765	SAUSA300_RS06885
SA_RS06855	SAR_RS07080	MW_RS06770	femA
SA_RS06860	SAR_RS07085	MW_RS06775	femB
SA_RS06870	SAR_RS07090	MW_RS06785	SAUSA300_RS06900
SA_RS06875	SAR_RS07095	MW_RS06790	SAUSA300_RS06905
SA_RS06880	SAR_RS07100	MW_RS06795	SAUSA300_RS06910
SA_RS06885	SAR_RS07105	MW_RS06800	SAUSA300_RS06915
SA_RS06890	SAR_RS07110	MW_RS06805	SAUSA300_RS06920
SA_RS06895	SAR_RS07115	MW_RS06810	SAUSA300_RS06925
SA_RS06905	SAR_RS07125	MW_RS06820	SAUSA300_RS06935
SA_RS06910	SAR_RS07130	MW_RS06825	pepF
SA_RS06915	SAR_RS07135	MW_RS06830	phoU
SA_RS06920	SAR_RS07140	MW_RS06835	SAUSA300_RS06950
SA_RS06925	SAR_RS07145	MW_RS06840	pstA
SA_RS06930	SAR_RS07150	MW_RS06845	pstC
SA_RS06935	SAR_RS07155	MW_RS06850	SAUSA300_RS06965
SA_RS06950	SAR_RS07160	MW_RS06865	cvfB
SA_RS06955	SAR_RS07165	MW_RS06870	SAUSA300_RS06985
SA_RS06960	SAR_RS07170	MW_RS06875	SAUSA300_RS06990
SA_RS06965	SAR_RS07175	MW_RS06880	SAUSA300_RS06995
SA_RS06970	SAR_RS07180	MW_RS06885	SAUSA300_RS07000
SA_RS06975	SAR_RS07185	MW_RS06890	SAUSA300_RS07005
SA_RS06980	SAR_RS07190	MW_RS06895	dapD
SA_RS06985	SAR_RS07195	MW_RS06900	SAUSA300_RS07015
SA_RS06990	SAR_RS07200	MW_RS06905	SAUSA300_RS07020
SA_RS06995	SAR_RS07205	MW_RS06910	lysA
SA_RS07000	SAR_RS07210	MW_RS06915	msa
SA_RS07025	SAR_RS07235	MW_RS06940	SAUSA300_RS07055
SA_RS07030	SAR_RS07240	MW_RS06945	SAUSA300_RS07060
SA_RS07035	SAR_RS07245	MW_RS06960	brnQ
SA_RS07040	SAR_RS07250	MW_RS06965	SAUSA300_RS07080
SA_RS07045	SAR_RS07255	MW_RS06970	SAUSA300_RS07085
SA_RS07055	SAR_RS07265	MW_RS06980	SAUSA300_RS07095
SA_RS10610	SAR_RS11065	MW_RS10700	SAUSA300_RS10975
SA_RS07065	SAR_RS07275	MW_RS06990	SAUSA300_RS07105
SA_RS07070	SAR_RS07280	MW_RS06995	arlS
SA_RS07075	SAR_RS07285	MW_RS07000	arlR
SA_RS07090	SAR_RS07295	MW_RS07010	SAUSA300_RS07135
SA_RS07095	SAR_RS07300	MW_RS07015	SAUSA300_RS07140
SA_RS07100	SAR_RS07305	MW_RS07020	SAUSA300_RS07145
SA_RS07105	SAR_RS07310	MW_RS07030	SAUSA300_RS07150
SA_RS07120	SAR_RS07330	MW_RS07045	SAUSA300_RS07165
SA_RS07125	SAR_RS07335	MW_RS07050	msrB
SA_RS07130	SAR_RS07340	MW_RS07055	msrA
SA_RS07135	SAR_RS07345	MW_RS07060	fakB2
SA_RS07140	SAR_RS07350	MW_RS07065	SAUSA300_RS07185
SA_RS07145	SAR_RS07355	MW_RS07070	SAUSA300_RS07190
SA_RS07150	SAR_RS07360	MW_RS07075	SAUSA300_RS07195
SA_RS07155	SAR_RS07365	MW_RS07080	SAUSA300_RS07200
SA_RS07170	SAR_RS07380	MW_RS07095	SAUSA300_RS07215
SA_RS07180	SAR_RS07390	MW_RS07110	SAUSA300_RS07230
SA_RS14715	SAR_RS07395	MW_RS07115	ebh
SA_RS07195	SAR_RS07400	MW_RS07120	norB
SA_RS07200	SAR_RS07405	MW_RS07125	SAUSA300_RS07245
SA_RS07205	SAR_RS07410	MW_RS07130	tdcB
SA_RS07210	SAR_RS07415	MW_RS07135	ald
SA_RS07215	SAR_RS07420	MW_RS07140	SAUSA300_RS07260
SA_RS07220	SAR_RS07425	MW_RS07145	SAUSA300_RS07265
SA_RS07225	SAR_RS07430	MW_RS07150	SAUSA300_RS07270
SA_RS07240	SAR_RS07440	MW_RS07170	SAUSA300_RS07285
rnpB	rnpB	rnpB	rnpB
SA_RS07245	SAR_RS07445	MW_RS07175	gpsB
SA_RS07250	SAR_RS07450	MW_RS07180	SAUSA300_RS07295
SA_RS07255	SAR_RS07455	MW_RS07185	SAUSA300_RS07300
SA_RS07265	SAR_RS07465	MW_RS07195	recU
SA_RS07270	SAR_RS07470	MW_RS07200	SAUSA300_RS07315
SA_RS07275	SAR_RS07475	MW_RS07205	SAUSA300_RS07320
SA_RS07280	SAR_RS07480	MW_RS07210	nth
SA_RS07285	SAR_RS07485	MW_RS07215	SAUSA300_RS07330
asnC	asnC	asnC	asnS
SA_RS07295	SAR_RS07495	MW_RS07225	SAUSA300_RS07340
SA_RS07300	SAR_RS07500	MW_RS07230	SAUSA300_RS07345
SA_RS07305	SAR_RS07505	MW_RS07235	SAUSA300_RS07350
SA_RS07310	SAR_RS07510	MW_RS07240	bshA
SA_RS07320	SAR_RS07520	MW_RS07250	SAUSA300_RS07365
SA_RS07325	SAR_RS07525	MW_RS07255	SAUSA300_RS07370
SA_RS07330	SAR_RS07530	MW_RS07260	SAUSA300_RS07375
SA_RS07335	SAR_RS07535	MW_RS07265	SAUSA300_RS07380
SA_RS07340	SAR_RS07540	MW_RS07270	aroA
SA_RS07345	SAR_RS07545	MW_RS07275	SAUSA300_RS07390
SA_RS07350	SAR_RS07550	MW_RS07280	aroC
SA_RS07360	SAR_RS07555	MW_RS07290	SAUSA300_RS07405
SA_RS07365	SAR_RS07560	MW_RS07295	SAUSA300_RS07410
SA_RS07370	SAR_RS07565	MW_RS07300	SAUSA300_RS07415
SA_RS07375	SAR_RS07570	MW_RS07305	SAUSA300_RS07420
SA_RS07390	SAR_RS07585	MW_RS07320	SAUSA300_RS07435
SA_RS07395	SAR_RS07590	MW_RS07325	SAUSA300_RS07440
SA_RS07400	SAR_RS07595	MW_RS07330	rpsA
SA_RS07420	SAR_RS07615	MW_RS07340	SAUSA300_RS07465
SA_RS07425	SAR_RS07620	MW_RS07345	SAUSA300_RS07470
SA_RS07430	SAR_RS07625	MW_RS07350	ypdA
SA_RS07440	SAR_RS07635	MW_RS07360	ebpS
SA_RS07445	SAR_RS07640	MW_RS07365	SAUSA300_RS07490
SA_RS07450	SAR_RS07645	MW_RS07370	SAUSA300_RS07495
SA_RS07460	SAR_RS07655	MW_RS07380	SAUSA300_RS07505
SA_RS07495	N/A	N/A	SAUSA300_RS07525
SA_RS07485	N/A	N/A	SAUSA300_RS07530
SA_RS07490	SAR_RS15185	MW_RS07720	SAUSA300_RS15350
SA_RS07500	SAR_RS08025	MW_RS07735	SAUSA300_RS07870
SA_RS07505	SAR_RS08030	MW_RS07740	SAUSA300_RS07875
SA_RS07510	SAR_RS08035	MW_RS07745	SAUSA300_RS07880
SA_RS07515	SAR_RS08040	MW_RS07750	scpB
SA_RS07520	SAR_RS08045	MW_RS07755	SAUSA300_RS07890
SA_RS07525	SAR_RS08050	MW_RS07760	SAUSA300_RS07895
SA_RS07530	SAR_RS08055	MW_RS07765	SAUSA300_RS07900
SA_RS07535	SAR_RS08060	MW_RS07770	SAUSA300_RS07905
SA_RS07540	SAR_RS08065	MW_RS07775	SAUSA300_RS07910
SA_RS07545	SAR_RS08070	MW_RS07780	SAUSA300_RS07915
SA_RS07555	SAR_RS08080	MW_RS07790	SAUSA300_RS07925
SA_RS07560	SAR_RS08085	MW_RS07795	proC
SA_RS07565	SAR_RS08090	MW_RS07800	rnz
SA_RS07570	SAR_RS08095	MW_RS07805	SAUSA300_RS07940
SA_RS07575	SAR_RS08100	MW_RS07810	SAUSA300_RS07945
SA_RS07580	SAR_RS08105	MW_RS07815	SAUSA300_RS07950
SA_RS07585	SAR_RS08110	MW_RS07820	SAUSA300_RS07955
SA_RS07595	SAR_RS08120	MW_RS07830	SAUSA300_RS07965
SA_RS07605	SAR_RS08135	MW_RS07835	gndA
SA_RS07610	SAR_RS08140	MW_RS07840	SAUSA300_RS07975
SA_RS07620	SAR_RS08150	MW_RS07850	SAUSA300_RS07985
SA_RS07625	SAR_RS08155	MW_RS07855	SAUSA300_RS07990
SA_RS07630	SAR_RS08160	MW_RS07860	SAUSA300_RS07995
SA_RS07635	SAR_RS08165	MW_RS07865	SAUSA300_RS08000
SA_RS07640	SAR_RS08170	MW_RS07870	SAUSA300_RS08005
SA_RS07645	SAR_RS08175	MW_RS07875	lpdA
SA_RS07650	SAR_RS08180	MW_RS07880	recN
SA_RS07655	SAR_RS08185	MW_RS07885	argR
SA_RS07660	SAR_RS08190	MW_RS07890	SAUSA300_RS08025
SA_RS07670	SAR_RS08200	MW_RS07900	SAUSA300_RS08035
SA_RS07675	SAR_RS08205	MW_RS07905	nusB
SA_RS07680	SAR_RS08210	MW_RS07910	SAUSA300_RS08045
SA_RS07685	SAR_RS08215	MW_RS07915	accC
SA_RS07690	SAR_RS08220	MW_RS07920	accB
SA_RS07695	SAR_RS08225	MW_RS07925	efp
SA_RS07700	SAR_RS08230	MW_RS07930	SAUSA300_RS08140
SA_RS07705	SAR_RS08235	MW_RS07935	SAUSA300_RS08145
SA_RS07715	SAR_RS08245	MW_RS07945	SAUSA300_RS08155
SA_RS07720	SAR_RS08250	MW_RS07950	SAUSA300_RS08160
SA_RS07725	SAR_RS08255	MW_RS07955	SAUSA300_RS08165
SA_RS07730	SAR_RS08260	MW_RS07960	SAUSA300_RS08170
SA_RS07735	SAR_RS08265	MW_RS07965	gcvT
SA_RS07740	SAR_RS08270	MW_RS07970	SAUSA300_RS08180
SA_RS07750	SAR_RS08280	MW_RS07980	SAUSA300_RS08190
SA_RS07760	SAR_RS08290	MW_RS07990	SAUSA300_RS08200
SA_RS07770	SAR_RS08300	MW_RS08000	SAUSA300_RS08210
SA_RS07775	SAR_RS08305	MW_RS08005	SAUSA300_RS08215
SA_RS07780	SAR_RS08310	MW_RS08010	SAUSA300_RS08220
SA_RS07785	SAR_RS08315	MW_RS08015	SAUSA300_RS08225
SA_RS07790	SAR_RS08320	MW_RS08020	SAUSA300_RS08230
SA_RS07800	SAR_RS08330	MW_RS08030	SAUSA300_RS08240
SA_RS07805	SAR_RS08335	MW_RS08035	SAUSA300_RS08245
SA_RS07815	SAR_RS08345	MW_RS08045	SAUSA300_RS08255
SA_RS07820	SAR_RS08350	MW_RS08050	SAUSA300_RS08260
SA_RS07825	SAR_RS08355	MW_RS08055	SAUSA300_RS08265
SA_RS07830	SAR_RS08360	MW_RS08060	SAUSA300_RS08270
SA_RS07835	SAR_RS08365	MW_RS08065	SAUSA300_RS08275
SA_RS07840	SAR_RS08370	MW_RS08070	SAUSA300_RS08280
SA_RS07845	SAR_RS08375	MW_RS08075	SAUSA300_RS08285
SA_RS07850	SAR_RS08380	MW_RS08080	SAUSA300_RS08290
SA_RS07855	SAR_RS08385	MW_RS08085	SAUSA300_RS08295
SA_RS07860	SAR_RS08390	MW_RS08090	rpoD
SA_RS07865	SAR_RS08395	MW_RS08095	SAUSA300_RS08305
SA_RS07870	SAR_RS08400	MW_RS08100	SAUSA300_RS08310
SA_RS07875	SAR_RS08405	MW_RS08105	SAUSA300_RS08315
SA_RS07880	SAR_RS08410	MW_RS08110	SAUSA300_RS08320
SA_RS07885	SAR_RS08415	MW_RS08115	recO
SA_RS07890	SAR_RS08420	MW_RS08120	SAUSA300_RS08330
SA_RS07895	SAR_RS08425	MW_RS08125	cdd
SA_RS07900	SAR_RS08430	MW_RS08130	SAUSA300_RS08340
SA_RS07905	SAR_RS08435	MW_RS08135	ybeY
SA_RS07910	SAR_RS08440	MW_RS08140	SAUSA300_RS08350
SA_RS07915	SAR_RS08445	MW_RS08145	SAUSA300_RS08355
SA_RS07920	SAR_RS08450	MW_RS08150	SAUSA300_RS08360
SA_RS07925	SAR_RS08455	MW_RS08155	SAUSA300_RS08365
SA_RS07935	SAR_RS08465	MW_RS08165	mtaB
SA_RS07940	SAR_RS08470	MW_RS08170	SAUSA300_RS08380
SA_RS07945	SAR_RS08475	MW_RS08175	SAUSA300_RS08385
SA_RS07950	SAR_RS08480	MW_RS08180	dnaJ
SA_RS07955	SAR_RS08485	MW_RS08185	dnaK
SA_RS07960	SAR_RS08490	MW_RS08190	grpE
SA_RS07965	SAR_RS08495	MW_RS08195	hrcA
SA_RS07970	SAR_RS08500	MW_RS08200	SAUSA300_RS08410
SA_RS07980	SAR_RS08505	MW_RS08205	lepA
SA_RS07990	SAR_RS08515	MW_RS08215	holA
SA_RS07995	SAR_RS08520	MW_RS08220	SAUSA300_RS08435
SA_RS08000	SAR_RS08525	MW_RS08225	SAUSA300_RS08440
SA_RS08005	SAR_RS08530	MW_RS08230	SAUSA300_RS08445
SA_RS08010	SAR_RS08535	MW_RS08235	SAUSA300_RS08450
SA_RS08015	SAR_RS08540	MW_RS08240	rsfS
SA_RS08020	SAR_RS08545	MW_RS08245	SAUSA300_RS08460
SA_RS08025	SAR_RS08550	MW_RS08250	nadD
SA_RS08035	SAR_RS08560	MW_RS08260	aroE
SA_RS08040	SAR_RS08565	MW_RS08265	yqeH
SA_RS08045	SAR_RS08570	MW_RS08270	SAUSA300_RS08485
SA_RS08050	SAR_RS08575	MW_RS08275	mtnN
SA_RS08070	SAR_RS15200	MW_RS08290	SAUSA300_RS08505
SA_RS08075	SAR_RS08600	MW_RS08295	SAUSA300_RS08510
SA_RS08080	SAR_RS08610	MW_RS08300	SAUSA300_RS08515
SA_RS08085	SAR_RS08615	MW_RS08305	pxpA
SA_RS08090	SAR_RS08620	MW_RS08310	SAUSA300_RS08525
SA_RS08095	SAR_RS08625	MW_RS08315	SAUSA300_RS08530
SA_RS08100	SAR_RS08630	MW_RS08320	SAUSA300_RS08535
SA_RS08105	SAR_RS08635	MW_RS08325	pxpB
SA_RS08110	SAR_RS08640	MW_RS08330	greA
SA_RS08115	SAR_RS08645	MW_RS08335	SAUSA300_RS08550
SA_RS08120	SAR_RS08650	MW_RS08340	SAUSA300_RS08555
SA_RS08125	SAR_RS08655	MW_RS08345	SAUSA300_RS08560
SA_RS08130	SAR_RS08660	MW_RS08350	SAUSA300_RS08565
SA_RS08140	SAR_RS08670	MW_RS08360	ruvX
SA_RS08150	SAR_RS08680	MW_RS08370	alaS
SA_RS08155	SAR_RS08685	MW_RS08375	SAUSA300_RS08590
SA_RS08160	SAR_RS08690	MW_RS08380	SAUSA300_RS08595
SA_RS08165	SAR_RS08695	MW_RS08390	mnmA
SA_RS08170	SAR_RS08700	MW_RS08395	SAUSA300_RS08605
SA_RS08175	SAR_RS08705	MW_RS08400	SAUSA300_RS08610
SA_RS08190	SAR_RS08720	MW_RS08415	SAUSA300_RS08625
SA_RS08195	SAR_RS08725	MW_RS08420	SAUSA300_RS08630
SA_RS08200	SAR_RS08730	MW_RS08425	SAUSA300_RS08635
SA_RS08210	SAR_RS08740	MW_RS08435	aspS
SA_RS08215	SAR_RS08745	MW_RS08440	SAUSA300_RS08650
SA_RS08220	SAR_RS08750	MW_RS08445	SAUSA300_RS08655
SA_RS08225	SAR_RS08755	MW_RS08450	SAUSA300_RS08660
SA_RS08230	SAR_RS08760	MW_RS08455	SAUSA300_RS08665
SA_RS08235	SAR_RS08765	MW_RS08460	SAUSA300_RS08670
SA_RS08240	SAR_RS08770	MW_RS08465	recJ
SA_RS08245	SAR_RS08775	MW_RS08470	SAUSA300_RS08680
SA_RS08255	SAR_RS08785	MW_RS08480	tgt
SA_RS08260	SAR_RS08790	MW_RS08485	queA
SA_RS08265	SAR_RS08795	MW_RS08490	ruvB
SA_RS08270	SAR_RS08800	MW_RS08495	ruvA
SA_RS08275	SAR_RS08805	MW_RS08500	SAUSA300_RS08710
SA_RS08280	SAR_RS08810	MW_RS08505	obgE
SA_RS08300	SAR_RS08830	MW_RS08525	mreD
SA_RS08305	SAR_RS08835	MW_RS08530	mreC
SA_RS08315	SAR_RS08845	MW_RS08540	SAUSA300_RS08750
SA_RS08355	SAR_RS08885	MW_RS08550	SAUSA300_RS08760
SA_RS08360	SAR_RS08890	MW_RS08555	SAUSA300_RS08765
SA_RS08370	SAR_RS08900	MW_RS08565	SAUSA300_RS08775
SA_RS08375	SAR_RS08905	MW_RS08570	SAUSA300_RS08780
SA_RS08380	SAR_RS08910	MW_RS08575	SAUSA300_RS08785
SA_RS08385	SAR_RS08915	MW_RS08580	SAUSA300_RS08790
SA_RS08395	SAR_RS08925	MW_RS08590	SAUSA300_RS08800
SA_RS08400	SAR_RS08930	MW_RS08595	hemB
SA_RS08405	SAR_RS08935	MW_RS08600	SAUSA300_RS08810
SA_RS08410	SAR_RS08940	MW_RS08605	hemC
SA_RS08415	SAR_RS08945	MW_RS08610	SAUSA300_RS08820
SA_RS08420	SAR_RS08950	MW_RS08615	SAUSA300_RS08825
engB	engB	engB	SAUSA300_RS08830
SA_RS08430	SAR_RS08960	MW_RS08625	clpX
SA_RS08435	SAR_RS08965	MW_RS08630	SAUSA300_RS08840
SA_RS08445	SAR_RS08975	MW_RS08640	SAUSA300_RS08850
SA_RS08450	SAR_RS08980	MW_RS08645	SAUSA300_RS08855
SA_RS08460	SAR_RS08990	MW_RS08655	rplT
SA_RS08470	SAR_RS09000	MW_RS08665	infC
SA_RS08475	SAR_RS09005	MW_RS08670	SAUSA300_RS08880
SA_RS08480	SAR_RS09010	MW_RS08675	thrS
SA_RS08490	SAR_RS09020	MW_RS08685	dnaI
SA_RS08495	SAR_RS09025	MW_RS08690	SAUSA300_RS08900
SA_RS08500	SAR_RS09030	MW_RS08695	nrdR
SA_RS08505	SAR_RS09035	MW_RS08700	gap
SA_RS08510	SAR_RS09040	MW_RS08705	SAUSA300_RS08915
SA_RS08515	SAR_RS09045	MW_RS08710	mutM
SA_RS08520	SAR_RS09050	MW_RS08715	polA
SA_RS08525	SAR_RS09055	MW_RS08720	SAUSA300_RS08930
SA_RS08530	SAR_RS09060	MW_RS08725	SAUSA300_RS08935
SA_RS08535	SAR_RS09065	MW_RS08730	SAUSA300_RS08940
SA_RS08545	SAR_RS09075	MW_RS08740	SAUSA300_RS08950
SA_RS08550	SAR_RS09080	MW_RS08745	SAUSA300_RS08955
SA_RS08555	SAR_RS09085	MW_RS08750	SAUSA300_RS08960
SA_RS08560	SAR_RS09090	MW_RS08755	pyk
SA_RS08565	SAR_RS09095	MW_RS08760	SAUSA300_RS08980
SA_RS08570	SAR_RS09100	MW_RS08765	SAUSA300_RS08985
SA_RS08575	SAR_RS09105	MW_RS08770	SAUSA300_RS08990
SA_RS08580	SAR_RS09110	MW_RS08775	SAUSA300_RS08995
SA_RS08585	SAR_RS09115	MW_RS08780	SAUSA300_RS09000
SA_RS08590	SAR_RS09120	MW_RS08785	pde2
SA_RS08595	SAR_RS09125	MW_RS08795	SAUSA300_RS09010
SA_RS08600	SAR_RS09130	MW_RS08800	SAUSA300_RS09015
SA_RS08605	SAR_RS09135	MW_RS08805	SAUSA300_RS09020
SA_RS08610	SAR_RS09140	MW_RS08810	SAUSA300_RS09025
SA_RS08620	SAR_RS09150	MW_RS08820	ald
SA_RS08625	SAR_RS09155	MW_RS08825	SAUSA300_RS09040
SA_RS08630	SAR_RS09160	MW_RS08830	SAUSA300_RS09045
SA_RS08635	SAR_RS09165	MW_RS08835	SAUSA300_RS09050
SA_RS08640	SAR_RS09170	MW_RS08840	SAUSA300_RS09055
SA_RS08645	SAR_RS09175	MW_RS08845	SAUSA300_RS09060
SA_RS08650	SAR_RS09180	MW_RS08850	thiI
SA_RS08655	SAR_RS09185	MW_RS08855	SAUSA300_RS09070
SA_RS08665	SAR_RS09195	MW_RS08865	ezrA
SA_RS08670	SAR_RS09200	MW_RS08870	SAUSA300_RS09085
SA_RS08675	SAR_RS09205	MW_RS08875	rpsD
SA_RS08690	SAR_RS09215	MW_RS08885	SAUSA300_RS09100
SA_RS08695	SAR_RS09220	MW_RS08890	SAUSA300_RS09105
SA_RS08700	SAR_RS09225	MW_RS08895	SAUSA300_RS09110
SA_RS08705	SAR_RS09230	MW_RS08900	SAUSA300_RS09115
SA_RS08715	SAR_RS09240	MW_RS08910	SAUSA300_RS09125
SA_RS08720	SAR_RS09245	MW_RS08915	SAUSA300_RS09130
SA_RS08725	SAR_RS09250	MW_RS08920	SAUSA300_RS09135
SA_RS08730	SAR_RS09255	MW_RS08925	SAUSA300_RS09140
SA_RS08735	SAR_RS09260	MW_RS08930	SAUSA300_RS09145
SA_RS08740	SAR_RS09265	MW_RS08935	SAUSA300_RS09150
SA_RS08750	SAR_RS09275	MW_RS08945	harA
SA_RS08760	SAR_RS09285	MW_RS08955	SAUSA300_RS09165
SA_RS08765	SAR_RS09290	MW_RS08960	acsA
SA_RS08770	SAR_RS09295	MW_RS08965	SAUSA300_RS09175
SA_RS08775	SAR_RS09300	MW_RS08970	SAUSA300_RS09180
SA_RS08780	SAR_RS09305	MW_RS08975	ccpA
SA_RS08790	SAR_RS09315	MW_RS08985	aroF
SA_RS08800	SAR_RS09325	MW_RS08995	SAUSA300_RS09205
SA_RS08805	SAR_RS09330	MW_RS09000	SAUSA300_RS09210
SA_RS08810	SAR_RS09335	MW_RS09005	SAUSA300_RS09215
SA_RS08815	SAR_RS09340	MW_RS09010	SAUSA300_RS09220
SA_RS08820	SAR_RS09345	MW_RS09015	SAUSA300_RS09225
SA_RS08825	SAR_RS09350	MW_RS09020	SAUSA300_RS09230
SA_RS08835	SAR_RS09360	MW_RS09030	SAUSA300_RS09240
SA_RS08845	SAR_RS09370	MW_RS09040	SAUSA300_RS09250
SA_RS08850	SAR_RS09405	MW_RS09045	trmB
SA_RS08855	SAR_RS09410	MW_RS09050	SAUSA300_RS09260
SA_RS08860	SAR_RS09415	MW_RS09055	SAUSA300_RS09265
SA_RS08865	SAR_RS09420	MW_RS09060	sapep
SA_RS08870	SAR_RS09425	MW_RS09065	SAUSA300_RS09275
SA_RS08875	SAR_RS09430	MW_RS09070	SAUSA300_RS09280
SA_RS08880	SAR_RS09435	MW_RS09075	SAUSA300_RS09285
SA_RS08885	SAR_RS09440	MW_RS09080	SAUSA300_RS09290
SA_RS08890	SAR_RS09445	MW_RS09085	sasC
SA_RS08900	SAR_RS09455	MW_RS09095	SAUSA300_RS09305
SA_RS08905	SAR_RS09460	MW_RS09100	SAUSA300_RS09310
SA_RS08910	SAR_RS09465	MW_RS09105	SAUSA300_RS09315
SA_RS08915	SAR_RS09470	MW_RS09110	mraW
SA_RS08920	SAR_RS09475	MW_RS09115	SAUSA300_RS09325
SA_RS08925	SAR_RS09480	MW_RS09120	SAUSA300_RS09340
SA_RS08935	SAR_RS09490	MW_RS09130	SAUSA300_RS09350
SA_RS08940	SAR_RS09495	MW_RS09135	SAUSA300_RS09355
SA_RS08945	SAR_RS09500	MW_RS09140	ribB
SA_RS08950	SAR_RS09505	MW_RS09145	SAUSA300_RS09365
SA_RS08955	SAR_RS09510	MW_RS09150	ribD
SA_RS08960	SAR_RS09515	MW_RS09155	SAUSA300_RS09375
SA_RS08970	SAR_RS09525	MW_RS09165	SAUSA300_RS09385
SA_RS08975	SAR_RS09530	MW_RS09170	SAUSA300_RS09395
SA_RS08985	SAR_RS09540	MW_RS09180	SAUSA300_RS09405
SA_RS08990	SAR_RS09545	MW_RS09185	SAUSA300_RS09410
SA_RS08995	SAR_RS09550	MW_RS09190	SAUSA300_RS09415
SA_RS09000	SAR_RS09555	MW_RS09195	sdpA
SA_RS09005	SAR_RS09565	MW_RS09200	SAUSA300_RS09425
SA_RS09015	SAR_RS09575	MW_RS09210	crcB
SA_RS09020	SAR_RS09580	MW_RS09215	SAUSA300_RS09440
SA_RS09045	SAR_RS09585	MW_RS09220	SAUSA300_RS09455
SA_RS09050	SAR_RS09590	MW_RS09225	SAUSA300_RS09460
SA_RS09055	SAR_RS09595	MW_RS09230	SAUSA300_RS09465
SA_RS09060	SAR_RS09600	MW_RS09235	pckA
SA_RS09065	SAR_RS09605	MW_RS09240	SAUSA300_RS09480
SA_RS09070	SAR_RS09610	MW_RS09245	ytkD
SA_RS09080	SAR_RS09620	MW_RS09255	menC
SA_RS09085	SAR_RS09625	MW_RS09260	menE
SA_RS09090	SAR_RS09630	MW_RS09265	SAUSA300_RS09505
SA_RS09095	SAR_RS09635	MW_RS09270	SAUSA300_RS09510
SA_RS09100	SAR_RS09640	MW_RS09275	SAUSA300_RS09515
SA_RS09105	SAR_RS09645	MW_RS09280	SAUSA300_RS09520
SA_RS09115	SAR_RS09655	MW_RS09290	SAUSA300_RS09530
SA_RS09145	N/A	MW_RS09340	SAUSA300_RS09580
SA_RS09150	SAR_RS09730	MW_RS09345	SAUSA300_RS09585
SA_RS09160	SAR_RS09740	MW_RS09355	splF
SA_RS09165	N/A	N/A	splD
SA_RS09170	SAR_RS09765	MW_RS09360	splC
SA_RS09175	N/A	MW_RS09365	splB
SA_RS09180	N/A	MW_RS09370	splA
SA_RS09210	N/A	MW_RS09430	lukD
SA_RS09215	N/A	MW_RS09435	SAUSA300_RS09685
SA_RS09220	N/A	MW_RS09445	SAUSA300_RS09695
SA_RS09315	SAR_RS09865	MW_RS09490	SAUSA300_RS09740
SA_RS09325	SAR_RS09875	MW_RS09500	SAUSA300_RS09750
SA_RS09330	SAR_RS09880	MW_RS09505	hemH
SA_RS09335	SAR_RS09885	MW_RS09510	hemE
SA_RS09345	SAR_RS09895	MW_RS09520	traP
SA_RS09350	SAR_RS09900	MW_RS09525	SAUSA300_RS09775
SA_RS09355	SAR_RS09905	MW_RS09530	SAUSA300_RS09780
SA_RS09360	SAR_RS09910	MW_RS09535	SAUSA300_RS09785
SA_RS09365	SAR_RS09915	MW_RS09540	SAUSA300_RS09790
SA_RS09370	SAR_RS09920	MW_RS09545	SAUSA300_RS09795
SA_RS09375	SAR_RS09925	MW_RS09550	SAUSA300_RS09800
SA_RS09380	SAR_RS09930	MW_RS09555	yhaM
SA_RS09385	SAR_RS09935	MW_RS09560	SAUSA300_RS09810
SA_RS09390	SAR_RS09940	MW_RS09565	SAUSA300_RS09815
SA_RS09400	SAR_RS09950	MW_RS09575	SAUSA300_RS09825
SA_RS09405	SAR_RS09955	MW_RS09580	SAUSA300_RS09830
SA_RS09410	SAR_RS09960	MW_RS09585	SAUSA300_RS09835
SA_RS09415	SAR_RS09965	MW_RS09590	SAUSA300_RS09840
SA_RS09420	SAR_RS09970	MW_RS09595	SAUSA300_RS09845
SA_RS09425	SAR_RS09975	MW_RS09600	SAUSA300_RS09850
SA_RS09430	SAR_RS09980	MW_RS09605	fumC
SA_RS09435	SAR_RS09985	MW_RS09610	SAUSA300_RS09860
SA_RS09445	SAR_RS10000	MW_RS09625	SAUSA300_RS09875
SA_RS09450	SAR_RS10005	MW_RS09630	trmL
SA_RS09455	SAR_RS10010	MW_RS09635	queG
glnQ	glnQ	glnQ	SAUSA300_RS09890
SA_RS09465	SAR_RS10020	MW_RS09645	SAUSA300_RS09895
SA_RS09470	SAR_RS10025	MW_RS09650	SAUSA300_RS09900
SA_RS13125	N/A	N/A	SAUSA300_RS09905
SA_RS02505	N/A	MW_RS09800	SAUSA300_RS10055
SA_RS09630	SAR_RS10180	MW_RS09805	perR
SA_RS09635	SAR_RS10185	MW_RS09810	SAUSA300_RS10065
SA_RS09640	SAR_RS10190	MW_RS09815	SAUSA300_RS10070
SA_RS09645	SAR_RS10195	MW_RS09820	SAUSA300_RS10075
SA_RS09650	SAR_RS10200	MW_RS09825	SAUSA300_RS10080
SA_RS09660	SAR_RS10210	MW_RS09835	SAUSA300_RS10090
SA_RS09665	SAR_RS10215	MW_RS09840	SAUSA300_RS10095
SA_RS09670	SAR_RS10220	MW_RS09845	mutY
SA_RS09675	SAR_RS10225	MW_RS09850	SAUSA300_RS10105
SA_RS09685	SAR_RS10235	MW_RS09860	SAUSA300_RS10115
SA_RS09690	SAR_RS10240	MW_RS09865	SAUSA300_RS10120
SA_RS09700	SAR_RS10250	MW_RS09875	recX
SA_RS09705	SAR_RS10255	MW_RS09880	SAUSA300_RS10135
SA_RS09710	SAR_RS10260	MW_RS09885	SAUSA300_RS10140
SA_RS09720	SAR_RS10270	MW_RS09895	yfkAB
SA_RS09725	SAR_RS10275	MW_RS09900	SAUSA300_RS10155
SA_RS09730	SAR_RS10280	MW_RS09905	SAUSA300_RS10160
SA_RS09740	SAR_RS10290	MW_RS09915	SAUSA300_RS10170
SA_RS09750	SAR_RS10300	MW_RS09925	SAUSA300_RS10180
SA_RS09755	SAR_RS10305	MW_RS09930	SAUSA300_RS10185
SA_RS09760	SAR_RS10310	MW_RS09935	SAUSA300_RS10190
SA_RS09765	SAR_RS10315	MW_RS09940	SAUSA300_RS10195
SA_RS09770	SAR_RS10320	MW_RS09945	SAUSA300_RS10200
SA_RS09775	SAR_RS10325	MW_RS09950	map
SA_RS09785	SAR_RS10330	MW_RS09960	SAUSA300_RS10215
SA_RS09790	SAR_RS10335	MW_RS09970	SAUSA300_RS10230
SA_RS09800	SAR_RS10345	MW_RS09980	SAUSA300_RS10240
SA_RS09805	SAR_RS10350	MW_RS09985	SAUSA300_RS10245
SA_RS09810	SAR_RS10355	MW_RS09990	ftnA
SA_RS09820	SAR_RS10365	MW_RS10000	SAUSA300_RS10260
SA_RS09825	SAR_RS10370	MW_RS10005	dinB
SA_RS09830	SAR_RS10375	MW_RS10010	SAUSA300_RS10270
SA_RS09835	SAR_RS10380	MW_RS10015	SAUSA300_RS10275
SA_RS09840	SAR_RS10385	MW_RS10020	SAUSA300_RS10280
SA_RS09850	SAR_RS10395	MW_RS10030	gatB
gatA	gatA	gatA	gatA
SA_RS09865	SAR_RS10410	MW_RS10045	putP
SA_RS09870	SAR_RS10415	MW_RS10050	SAUSA300_RS10310
ligA	ligA	ligA	ligA
SA_RS09880	SAR_RS10425	MW_RS10060	pcrA
SA_RS09885	SAR_RS10430	MW_RS10065	SAUSA300_RS10325
SA_RS09895	SAR_RS10440	MW_RS10075	purB
SA_RS09900	SAR_RS10445	MW_RS10080	scpA
SA_RS09905	SAR_RS10450	MW_RS10085	SAUSA300_RS10345
SA_RS09915	SAR_RS10460	MW_RS10095	SAUSA300_RS10355
SA_RS09920	SAR_RS10465	MW_RS10100	nadE
SA_RS09925	SAR_RS10470	MW_RS10105	SAUSA300_RS10365
SA_RS09930	SAR_RS10475	MW_RS10110	SAUSA300_RS10370
SA_RS09935	SAR_RS10480	MW_RS10115	SAUSA300_RS10375
SA_RS09945	SAR_RS10490	MW_RS10125	SAUSA300_RS10385
SA_RS09950	SAR_RS10495	MW_RS10130	SAUSA300_RS10390
SA_RS09955	SAR_RS10500	MW_RS10135	SAUSA300_RS10395
SA_RS09960	SAR_RS10505	MW_RS10140	SAUSA300_RS10400
SA_RS09970	SAR_RS10515	MW_RS10150	SAUSA300_RS10410
SA_RS09975	SAR_RS10520	MW_RS10155	SAUSA300_RS10415
SA_RS09980	SAR_RS10525	MW_RS10160	SAUSA300_RS10420
SA_RS09990	SAR_RS10535	MW_RS10170	SAUSA300_RS10430
SA_RS09995	SAR_RS10540	MW_RS10175	SAUSA300_RS10435
SA_RS10000	SAR_RS10545	MW_RS10180	SAUSA300_RS10440
SA_RS10005	SAR_RS10550	MW_RS10185	SAUSA300_RS10445
SA_RS10010	SAR_RS10555	MW_RS10190	SAUSA300_RS10450
SA_RS10015	SAR_RS10560	MW_RS10195	pmtD
SA_RS10020	SAR_RS10565	MW_RS10200	pmtC
SA_RS10025	SAR_RS10570	MW_RS10205	pmtB
SA_RS10030	SAR_RS10575	MW_RS10210	pmtA
SA_RS10035	SAR_RS10580	MW_RS10215	SAUSA300_RS10475
SA_RS10050	SAR_RS10595	MW_RS10230	SAUSA300_RS10490
SA_RS10060	SAR_RS10605	MW_RS10240	SAUSA300_RS10500
SA_RS10085	SAR_RS10630	MW_RS10265	SAUSA300_RS10525
SA_RS10090	SAR_RS10635	N/A	SAUSA300_RS10530
SA_RS10100	SAR_RS10645	MW_RS10280	sak
SA_RS10105	SAR_RS10650	MW_RS10285	SAUSA300_RS10545
SA_RS10145	SAR_RS10690	MW_RS10325	SAUSA300_RS10580
SA_RS10150	SAR_RS10695	MW_RS10330	SAUSA300_RS10585
SA_RS10155	SAR_RS10700	MW_RS10335	SAUSA300_RS10590
SA_RS10165	SAR_RS10710	N/A	SAUSA300_RS10600
SA_RS10170	SAR_RS10715	N/A	SAUSA300_RS10605
SA_RS10180	SAR_RS10725	N/A	SAUSA300_RS10615
SA_RS10185	SAR_RS10730	N/A	SAUSA300_RS10620
SA_RS10200	SAR_RS10745	N/A	SAUSA300_RS10635
SA_RS10205	SAR_RS10750	N/A	SAUSA300_RS10640
SA_RS10210	SAR_RS10755	N/A	SAUSA300_RS10645
SA_RS10215	SAR_RS10760	N/A	SAUSA300_RS10650
SA_RS10220	SAR_RS10765	N/A	SAUSA300_RS10655
SA_RS10230	SAR_RS10775	N/A	SAUSA300_RS10665
SA_RS10290	SAR_RS10835	MW_RS10465	SAUSA300_RS10735
SA_RS10295	SAR_RS10840	MW_RS10470	ssb
SA_RS10300	SAR_RS10845	MW_RS10475	SAUSA300_RS10745
SA_RS10310	SAR_RS10855	MW_RS10485	SAUSA300_RS10755
SA_RS10345	SAR_RS10895	MW_RS10525	SAUSA300_RS10785
SA_RS10370	SAR_RS10920	MW_RS10545	SAUSA300_RS10810
SA_RS10375	SAR_RS10925	N/A	SAUSA300_RS10815
SA_RS10380	SAR_RS10930	N/A	SAUSA300_RS10820
SA_RS10400	SAR_RS10945	MW_RS10560	SAUSA300_RS10835
SA_RS10405	SAR_RS10950	MW_RS10565	sph
SA_RS10410	SAR_RS10955	MW_RS10570	lukG
SA_RS10415	SAR_RS10960	MW_RS10575	lukH
SA_RS10420	SAR_RS10965	MW_RS10580	SAUSA300_RS10855
SA_RS10425	SAR_RS10970	MW_RS10595	SAUSA300_RS10870
SA_RS10450	SAR_RS01920	MW_RS10610	SAUSA300_RS10885
SA_RS10535	SAR_RS10995	MW_RS10625	groL
SA_RS10545	SAR_RS11005	MW_RS10635	SAUSA300_RS10910
SA_RS10550	SAR_RS11010	MW_RS10640	SAUSA300_RS10915
SA_RS10555	SAR_RS11015	MW_RS10645	SAUSA300_RS10920
SA_RS10560	SAR_RS11020	MW_RS10650	SAUSA300_RS10925
SA_RS10580	SAR_RS11040	MW_RS10670	SAUSA300_RS10945
SA_RS10585	SAR_RS11045	MW_RS10675	SAUSA300_RS10950
SA_RS10595	SAR_RS11050	MW_RS10685	SAUSA300_RS10960
SA_RS10600	SAR_RS11055	MW_RS10690	SAUSA300_RS10965
SA_RS10605	SAR_RS11060	MW_RS10695	SAUSA300_RS10970
SA_RS10620	SAR_RS11075	MW_RS10710	SAUSA300_RS10985
SA_RS10625	SAR_RS11080	MW_RS10715	SAUSA300_RS10990
SA_RS10630	SAR_RS11085	MW_RS10720	abc-f
SA_RS10640	SAR_RS11095	MW_RS10730	SAUSA300_RS11005
SA_RS10645	SAR_RS11100	MW_RS10735	tsaD
SA_RS10650	SAR_RS11105	MW_RS10740	rimI
SA_RS10655	SAR_RS11110	MW_RS10745	tsaB
SA_RS10660	SAR_RS11115	MW_RS10750	tsaE
SA_RS10670	SAR_RS11125	MW_RS10760	ilvD
SA_RS10675	SAR_RS11130	MW_RS10765	ilvB
SA_RS10685	SAR_RS11140	MW_RS10775	ilvC
SA_RS10690	SAR_RS11145	MW_RS10780	SAUSA300_RS11055
SA_RS10695	SAR_RS11150	MW_RS10785	leuB
SA_RS10700	SAR_RS11155	MW_RS10790	leuC
SA_RS10705	SAR_RS11160	MW_RS10795	leuD
SA_RS10710	SAR_RS11165	MW_RS10800	SAUSA300_RS11075
SA_RS11330	SAR_RS10160	MW_RS11380	SAUSA300_RS11090
SA_RS10740	SAR_RS11200	MW_RS10830	SAUSA300_RS11110
SA_RS10745	SAR_RS11205	MW_RS10835	SAUSA300_RS11115
SA_RS10750	SAR_RS11210	MW_RS10840	sigB
SA_RS10755	SAR_RS11215	MW_RS10845	rsbW
SA_RS10760	SAR_RS11220	MW_RS10850	SAUSA300_RS11130
SA_RS10765	SAR_RS11225	MW_RS10855	SAUSA300_RS11135
SA_RS10775	SAR_RS11235	MW_RS10865	SAUSA300_RS11145
SA_RS10785	SAR_RS11245	MW_RS10875	alr
SA_RS10790	SAR_RS11250	MW_RS10880	SAUSA300_RS11160
SA_RS10795	SAR_RS11255	MW_RS10885	SAUSA300_RS11165
SA_RS10800	SAR_RS11260	MW_RS10890	SAUSA300_RS11170
SA_RS10805	SAR_RS11265	MW_RS10895	SAUSA300_RS11175
SA_RS10810	SAR_RS11270	MW_RS10900	SAUSA300_RS11180
SA_RS10815	SAR_RS11275	MW_RS10905	kdpB
SA_RS10820	SAR_RS11280	MW_RS10910	kdpA
SA_RS10830	SAR_RS11290	MW_RS10920	SAUSA300_RS11200
SA_RS10835	SAR_RS11295	MW_RS10925	SAUSA300_RS11205
SA_RS10845	SAR_RS11300	MW_RS10930	SAUSA300_RS11210
SA_RS10850	SAR_RS11305	MW_RS10935	SAUSA300_RS11215
SA_RS10855	SAR_RS11310	MW_RS10940	SAUSA300_RS11220
SA_RS10860	SAR_RS11315	MW_RS10945	SAUSA300_RS11225
SA_RS10880	SAR_RS11340	MW_RS10965	cls
SA_RS10885	SAR_RS11345	MW_RS10970	SAUSA300_RS11250
SA_RS10895	SAR_RS11355	MW_RS10980	yidC
SA_RS10900	SAR_RS11360	MW_RS10985	SAUSA300_RS11270
SA_RS10905	SAR_RS11365	MW_RS10990	thiM
SA_RS10910	SAR_RS11370	MW_RS10995	thiD
SA_RS10915	SAR_RS11375	MW_RS11000	tenA
SA_RS10925	SAR_RS11385	MW_RS11010	sceD
SA_RS10930	SAR_RS11390	MW_RS11015	SAUSA300_RS11300
SA_RS10935	SAR_RS11395	MW_RS11020	SAUSA300_RS11305
SA_RS10940	SAR_RS11400	MW_RS11025	fabZ
SA_RS10945	SAR_RS11405	MW_RS11030	murA
SA_RS10960	SAR_RS11420	MW_RS11045	atpC
SA_RS10965	SAR_RS11425	MW_RS11050	atpD
SA_RS10970	SAR_RS11430	MW_RS11055	atpG
SA_RS10975	SAR_RS11435	MW_RS11060	atpA
SA_RS10980	SAR_RS11440	MW_RS11065	atpH
SA_RS10985	SAR_RS11445	MW_RS11070	atpF
SA_RS10995	SAR_RS11455	MW_RS11080	atpB
SA_RS11000	SAR_RS11460	MW_RS11085	SAUSA300_RS11370
SA_RS11005	SAR_RS11465	MW_RS11090	SAUSA300_RS11375
SA_RS11010	SAR_RS11470	MW_RS11095	SAUSA300_RS11380
SA_RS11015	SAR_RS11475	MW_RS11100	SAUSA300_RS11385
SA_RS11020	SAR_RS11480	MW_RS11105	SAUSA300_RS11390
SA_RS11025	SAR_RS11485	MW_RS11110	SAUSA300_RS11395
SA_RS11030	SAR_RS11490	MW_RS11115	SAUSA300_RS11400
SA_RS11035	SAR_RS11495	MW_RS11120	prmC
SA_RS11040	SAR_RS11500	MW_RS11125	prfA
SA_RS11045	SAR_RS11505	MW_RS11130	SAUSA300_RS11415
SA_RS11055	SAR_RS11520	MW_RS11140	SAUSA300_RS11425
SA_RS11060	SAR_RS11525	MW_RS11145	SAUSA300_RS11430
SA_RS11065	SAR_RS11530	MW_RS11150	SAUSA300_RS11435
SA_RS11070	SAR_RS11535	MW_RS11155	SAUSA300_RS11440
SA_RS11075	SAR_RS11540	MW_RS11160	SAUSA300_RS11445
SA_RS11080	SAR_RS11545	MW_RS11165	SAUSA300_RS11450
SA_RS11085	SAR_RS11550	MW_RS11170	SAUSA300_RS11455
SA_RS11090	SAR_RS11555	MW_RS11175	SAUSA300_RS11460
SA_RS11095	SAR_RS11560	MW_RS11180	SAUSA300_RS11465
SA_RS11100	SAR_RS11565	MW_RS11185	coaW
SA_RS11105	SAR_RS11570	MW_RS11190	SAUSA300_RS11480
SA_RS11110	SAR_RS11575	MW_RS11195	SAUSA300_RS11485
SA_RS11115	SAR_RS11580	MW_RS11200	SAUSA300_RS11490
SA_RS11120	SAR_RS11585	MW_RS11205	SAUSA300_RS11495
SA_RS11125	SAR_RS11590	MW_RS11210	SAUSA300_RS11500
deoA	deoA	deoA	SAUSA300_RS11505
SA_RS11140	SAR_RS11605	MW_RS11225	deoC
SA_RS11145	SAR_RS11610	MW_RS11230	deoD
SA_RS11150	SAR_RS11615	MW_RS11235	SAUSA300_RS11525
SA_RS11155	SAR_RS11620	MW_RS11240	SAUSA300_RS11530
SA_RS11160	SAR_RS11625	MW_RS11245	SAUSA300_RS11535
SA_RS11170	SAR_RS11635	MW_RS11255	SAUSA300_RS11545
SA_RS11175	SAR_RS11640	MW_RS11260	SAUSA300_RS11550
SA_RS11185	SAR_RS11650	MW_RS11270	czrB
SA_RS11225	SAR_RS11655	MW_RS11275	SAUSA300_RS11565
SA_RS11235	SAR_RS11670	MW_RS11285	SAUSA300_RS11590
SA_RS11240	SAR_RS11675	MW_RS11290	SAUSA300_RS11595
SA_RS11245	SAR_RS11680	MW_RS11295	glmS
SA_RS11250	SAR_RS11685	MW_RS11300	SAUSA300_RS11605
SA_RS11255	SAR_RS11690	MW_RS11305	SAUSA300_RS11610
SA_RS11260	SAR_RS11695	MW_RS11310	SAUSA300_RS11615
SA_RS11265	SAR_RS11700	MW_RS11315	SAUSA300_RS11620
SA_RS11270	SAR_RS11705	MW_RS11320	SAUSA300_RS11625
SA_RS11275	SAR_RS11715	MW_RS11325	SAUSA300_RS11630
SA_RS11280	SAR_RS11720	MW_RS11330	SAUSA300_RS11635
SA_RS11285	SAR_RS11725	MW_RS11335	SAUSA300_RS11640
SA_RS11290	SAR_RS11730	MW_RS11340	rocF
SA_RS11335	SAR_RS11185	MW_RS02600	SAUSA300_RS11695
SA_RS11345	SAR_RS11785	MW_RS11395	SAUSA300_RS11705
SA_RS11350	SAR_RS11790	MW_RS11400	lmrS
SA_RS11355	SAR_RS11795	MW_RS11405	sepA
SA_RS11360	SAR_RS11800	MW_RS11410	SAUSA300_RS11720
SA_RS11365	SAR_RS11805	MW_RS11415	SAUSA300_RS11725
SA_RS11370	SAR_RS11810	MW_RS11420	SAUSA300_RS11730
SA_RS11375	SAR_RS11815	MW_RS11425	SAUSA300_RS11735
SA_RS11385	SAR_RS11825	MW_RS11435	SAUSA300_RS11745
fecD	fecD	fecD	SAUSA300_RS11750
SA_RS11395	SAR_RS11835	MW_RS11445	SAUSA300_RS11755
SA_RS11400	SAR_RS11840	MW_RS11450	SAUSA300_RS11760
SA_RS11410	SAR_RS11850	MW_RS11460	sfaC
SA_RS11415	SAR_RS11855	MW_RS11465	sfaB
SA_RS11420	SAR_RS11860	MW_RS11470	sfaA
SA_RS11425	SAR_RS11865	MW_RS11475	sfaD
SA_RS14765	N/A	N/A	SAUSA300_RS15545
SA_RS11430	SAR_RS11870	MW_RS11480	SAUSA300_RS11805
SA_RS11440	SAR_RS11880	MW_RS11490	amaP
SA_RS11445	SAR_RS11885	MW_RS11495	SAUSA300_RS11820
SA_RS11450	SAR_RS11890	MW_RS11500	SAUSA300_RS11825
SA_RS11455	SAR_RS11895	MW_RS11505	SAUSA300_RS11830
SA_RS11460	SAR_RS11900	MW_RS11510	SAUSA300_RS11835
SA_RS11465	SAR_RS11905	MW_RS11515	lacG
SA_RS11470	SAR_RS11910	MW_RS11520	SAUSA300_RS11845
SA_RS11480	SAR_RS11920	MW_RS11530	SAUSA300_RS11855
SA_RS11485	SAR_RS11925	MW_RS11535	lacC
SA_RS14885	SAR_RS15405	MW_RS14905	lacB
SA_RS11500	SAR_RS11940	MW_RS11550	SAUSA300_RS11875
SA_RS11505	SAR_RS11945	MW_RS11555	SAUSA300_RS11880
SA_RS11520	SAR_RS11970	MW_RS11575	SAUSA300_RS11900
SA_RS11525	SAR_RS11975	MW_RS11580	SAUSA300_RS11905
SA_RS11535	SAR_RS11985	MW_RS11590	hysA
SA_RS11540	SAR_RS11990	N/A	SAUSA300_RS11920
SA_RS11545	SAR_RS11995	N/A	SAUSA300_RS11925
SA_RS11550	SAR_RS12000	MW_RS11595	SAUSA300_RS11930
SA_RS11555	SAR_RS12005	MW_RS11600	budA
SA_RS11560	SAR_RS12010	MW_RS11605	alsS
SA_RS11600	SAR_RS12030	MW_RS11615	rpsI
SA_RS11605	SAR_RS12035	MW_RS11620	rplM
SA_RS11610	SAR_RS12040	MW_RS11625	truA
SA_RS11615	SAR_RS12045	MW_RS11630	SAUSA300_RS12000
SA_RS11620	SAR_RS12050	MW_RS11635	SAUSA300_RS12005
SA_RS11625	SAR_RS12055	MW_RS11640	SAUSA300_RS12010
SA_RS11630	SAR_RS12070	MW_RS11645	SAUSA300_RS12015
SA_RS11635	SAR_RS12075	MW_RS11650	SAUSA300_RS12020
SA_RS11640	SAR_RS12080	MW_RS11655	rpsK
SA_RS11645	SAR_RS12085	MW_RS11660	rpsM
SA_RS11660	SAR_RS12100	MW_RS11675	SAUSA300_RS12045
SA_RS11665	SAR_RS12105	MW_RS11680	secY
SA_RS11670	SAR_RS12110	MW_RS11685	SAUSA300_RS12055
SA_RS11680	SAR_RS12120	MW_RS11695	SAUSA300_RS12065
SA_RS11685	SAR_RS12125	MW_RS11700	SAUSA300_RS12070
SA_RS11690	SAR_RS12130	MW_RS11705	SAUSA300_RS12075
SA_RS11695	SAR_RS12135	MW_RS11710	rpsH
SA_RS11705	SAR_RS12145	MW_RS11720	rplE
SA_RS11715	SAR_RS12155	MW_RS11730	rplN
SA_RS11730	SAR_RS12170	MW_RS11745	rplP
SA_RS11735	SAR_RS12175	MW_RS11750	rpsC
SA_RS11740	SAR_RS12180	MW_RS11755	SAUSA300_RS12125
SA_RS11750	SAR_RS12190	MW_RS11765	rplB
SA_RS11760	SAR_RS12200	MW_RS11775	rplD
SA_RS11765	SAR_RS12205	MW_RS11780	SAUSA300_RS12150
SA_RS11775	SAR_RS12215	MW_RS11790	SAUSA300_RS12160
SA_RS11780	SAR_RS12220	MW_RS11795	SAUSA300_RS12165
SA_RS11785	SAR_RS12225	MW_RS11800	SAUSA300_RS12170
SA_RS11795	SAR_RS12235	MW_RS11810	SAUSA300_RS12180
SA_RS11800	SAR_RS12240	MW_RS11815	SAUSA300_RS12185
SA_RS11810	SAR_RS12245	MW_RS11825	SAUSA300_RS12195
SA_RS11825	SAR_RS12260	MW_RS11840	SAUSA300_RS12210
SA_RS11830	SAR_RS12265	MW_RS11845	fmhB
SA_RS11840	SAR_RS12275	MW_RS11855	SAUSA300_RS12225
SA_RS11845	SAR_RS12280	MW_RS11860	SAUSA300_RS12230
SA_RS11850	SAR_RS12285	MW_RS11865	SAUSA300_RS12235
SA_RS11855	SAR_RS12290	MW_RS11870	sarV
SA_RS11870	SAR_RS12305	MW_RS11885	moaA
SA_RS11875	SAR_RS12310	MW_RS11890	mobA
SA_RS11885	SAR_RS12320	MW_RS11900	SAUSA300_RS12275
SA_RS11890	SAR_RS12325	MW_RS11905	mobB
SA_RS11895	SAR_RS12330	MW_RS11910	SAUSA300_RS12285
SA_RS11900	SAR_RS12335	MW_RS11915	moaC
SA_RS11905	SAR_RS12340	MW_RS11920	SAUSA300_RS12295
SA_RS11910	SAR_RS12345	MW_RS11925	SAUSA300_RS12300
SA_RS11915	SAR_RS12350	MW_RS11930	SAUSA300_RS12305
SA_RS11920	SAR_RS12355	MW_RS11935	modB
SA_RS11925	SAR_RS12360	MW_RS11940	modA
SA_RS11930	SAR_RS12365	MW_RS11945	SAUSA300_RS12320
SA_RS11935	SAR_RS12370	MW_RS11950	SAUSA300_RS12325
SA_RS11940	SAR_RS12375	MW_RS11955	SAUSA300_RS12330
SA_RS11945	SAR_RS12380	MW_RS11960	SAUSA300_RS12335
SA_RS11950	SAR_RS12385	MW_RS11965	SAUSA300_RS12340
SA_RS11955	SAR_RS12390	MW_RS11970	SAUSA300_RS12345
SA_RS11960	SAR_RS12395	MW_RS11975	yut
SA_RS11970	SAR_RS12405	MW_RS11985	SAUSA300_RS12360
SA_RS11975	SAR_RS12410	MW_RS11990	ureC
ureE	ureE	ureE	ureE
SA_RS11985	SAR_RS12420	MW_RS12000	SAUSA300_RS12375
SA_RS11990	SAR_RS12425	MW_RS12005	ureG
SA_RS11995	SAR_RS12430	MW_RS12010	SAUSA300_RS12385
SA_RS12000	SAR_RS12435	MW_RS12015	sarR
SA_RS12015	SAR_RS12450	MW_RS12030	SAUSA300_RS12405
SA_RS12020	SAR_RS12455	MW_RS12035	SAUSA300_RS12410
SA_RS12025	SAR_RS12460	MW_RS12040	SAUSA300_RS12415
SA_RS12035	SAR_RS12470	MW_RS12050	nhaC
SA_RS12040	SAR_RS12475	MW_RS12055	SAUSA300_RS12430
SA_RS12045	SAR_RS12480	MW_RS12060	SAUSA300_RS12435
SA_RS12050	SAR_RS12485	MW_RS12065	SAUSA300_RS12440
SA_RS12060	SAR_RS12495	MW_RS12075	SAUSA300_RS12450
SA_RS12065	SAR_RS12500	MW_RS12080	SAUSA300_RS12455
SA_RS12070	SAR_RS12510	MW_RS12085	SAUSA300_RS12460
SA_RS12080	SAR_RS12520	MW_RS12095	SAUSA300_RS12470
SA_RS12085	SAR_RS12525	MW_RS12100	SAUSA300_RS12475
SA_RS12090	SAR_RS12530	MW_RS12105	SAUSA300_RS12480
SA_RS12095	SAR_RS12535	MW_RS12110	SAUSA300_RS12485
SA_RS12100	SAR_RS12540	MW_RS12115	SAUSA300_RS12490
SA_RS12105	SAR_RS12545	MW_RS12125	sdpB
SA_RS12110	SAR_RS12550	MW_RS12130	SAUSA300_RS12505
SA_RS12115	SAR_RS12555	MW_RS12135	SAUSA300_RS12510
SA_RS12120	SAR_RS12560	MW_RS12140	SAUSA300_RS12515
SA_RS12125	SAR_RS12565	MW_RS12145	SAUSA300_RS12520
SA_RS12140	SAR_RS12580	MW_RS12160	SAUSA300_RS12535
SA_RS12145	SAR_RS15460	MW_RS12165	SAUSA300_RS12540
SA_RS12150	SAR_RS12590	MW_RS12170	SAUSA300_RS12545
SA_RS12155	SAR_RS12595	MW_RS12175	SAUSA300_RS12550
SA_RS12160	SAR_RS12600	MW_RS12180	SAUSA300_RS12555
SA_RS12165	SAR_RS12605	MW_RS12185	SAUSA300_RS12560
SA_RS12170	SAR_RS12610	MW_RS12190	SAUSA300_RS12565
SA_RS12175	SAR_RS12615	MW_RS12195	SAUSA300_RS12570
SA_RS12180	SAR_RS12620	MW_RS12200	SAUSA300_RS12575
SA_RS12185	SAR_RS12630	MW_RS12205	SAUSA300_RS12580
SA_RS12190	SAR_RS12635	MW_RS12210	SAUSA300_RS12585
SA_RS12195	SAR_RS12640	MW_RS12215	hutU
SA_RS12200	SAR_RS12645	MW_RS12220	SAUSA300_RS12595
SA_RS12205	SAR_RS12650	N/A	SAUSA300_RS12600
SA_RS12210	SAR_RS12655	MW_RS12225	SAUSA300_RS12605
SA_RS12215	SAR_RS12660	MW_RS12230	sdpC
SA_RS12220	SAR_RS12665	MW_RS12235	SAUSA300_RS12615
SA_RS12225	SAR_RS12670	MW_RS12240	SAUSA300_RS12620
SA_RS12235	SAR_RS12680	MW_RS12250	SAUSA300_RS12630
SA_RS12240	SAR_RS12685	MW_RS12255	SAUSA300_RS12635
SA_RS12245	SAR_RS12690	MW_RS12260	SAUSA300_RS12640
SA_RS12250	SAR_RS12695	MW_RS12265	SAUSA300_RS12645
SA_RS12255	SAR_RS12700	MW_RS12270	SAUSA300_RS12650
SA_RS12260	SAR_RS12705	MW_RS12275	SAUSA300_RS12655
SA_RS12265	SAR_RS12710	MW_RS12280	gltS
SA_RS12270	SAR_RS12715	MW_RS12285	SAUSA300_RS12665
SA_RS12275	SAR_RS12720	MW_RS12290	corA
SA_RS12280	SAR_RS12725	MW_RS12295	SAUSA300_RS12675
SA_RS12285	SAR_RS12730	MW_RS12300	SAUSA300_RS12680
SA_RS12290	SAR_RS12735	MW_RS12305	SAUSA300_RS12685
SA_RS12295	SAR_RS12740	MW_RS12310	SAUSA300_RS12690
SA_RS12300	SAR_RS12745	MW_RS12315	SAUSA300_RS12695
SA_RS12305	SAR_RS12750	MW_RS12320	SAUSA300_RS12700
SA_RS12310	SAR_RS12755	MW_RS12325	SAUSA300_RS12705
SA_RS12315	SAR_RS12765	MW_RS12330	SAUSA300_RS12710
SA_RS12325	SAR_RS12775	MW_RS12340	SAUSA300_RS12720
SA_RS12335	SAR_RS12785	MW_RS12350	SAUSA300_RS12730
SA_RS12340	SAR_RS12790	MW_RS12355	SAUSA300_RS12735
SA_RS12345	SAR_RS12795	MW_RS12360	SAUSA300_RS12745
SA_RS12350	SAR_RS12800	MW_RS12365	SAUSA300_RS12750
SA_RS12355	SAR_RS12805	MW_RS12370	hssR
SA_RS12360	SAR_RS12810	MW_RS12375	hssS
SA_RS12365	SAR_RS12815	MW_RS12380	SAUSA300_RS12765
SA_RS12370	SAR_RS12820	MW_RS12385	SAUSA300_RS12770
SA_RS12375	SAR_RS12840	MW_RS12390	mqo
SA_RS12380	SAR_RS12845	MW_RS12395	SAUSA300_RS12780
SA_RS12385	SAR_RS12850	MW_RS12400	SAUSA300_RS12785
SA_RS12390	SAR_RS12855	MW_RS12405	SAUSA300_RS12790
SA_RS12395	SAR_RS12860	MW_RS12410	SAUSA300_RS12795
SA_RS12400	SAR_RS12865	MW_RS12415	SAUSA300_RS12800
SA_RS12410	SAR_RS12875	MW_RS12430	SAUSA300_RS12810
SA_RS12420	SAR_RS12885	MW_RS12440	SAUSA300_RS12820
SA_RS12430	SAR_RS12895	MW_RS12450	SAUSA300_RS12830
SA_RS12435	SAR_RS12900	MW_RS12455	SAUSA300_RS12835
SA_RS12440	SAR_RS12905	MW_RS12460	SAUSA300_RS12840
SA_RS12445	SAR_RS12910	MW_RS12465	SAUSA300_RS12845
SA_RS12450	SAR_RS12915	MW_RS12470	SAUSA300_RS12850
SA_RS12455	SAR_RS12920	MW_RS12475	SAUSA300_RS12855
SA_RS12465	SAR_RS12930	MW_RS12485	SAUSA300_RS12865
SA_RS12470	SAR_RS12940	MW_RS12490	SAUSA300_RS12870
SA_RS12475	SAR_RS12945	MW_RS12495	SAUSA300_RS12875
SA_RS12480	SAR_RS12950	MW_RS12500	SAUSA300_RS12880
SA_RS12485	SAR_RS12955	MW_RS12505	SAUSA300_RS12885
SA_RS12490	SAR_RS12960	MW_RS12510	SAUSA300_RS12890
SA_RS12495	SAR_RS12965	MW_RS14940	SAUSA300_RS12895
SA_RS12500	SAR_RS12970	MW_RS12520	SAUSA300_RS12900
SA_RS12505	SAR_RS12975	MW_RS12525	SAUSA300_RS12905
SA_RS12510	SAR_RS12980	MW_RS12530	SAUSA300_RS12910
SA_RS12515	SAR_RS12985	MW_RS12535	SAUSA300_RS12915
SA_RS12520	SAR_RS12990	MW_RS12540	narI
SA_RS12525	SAR_RS12995	MW_RS12545	narJ
SA_RS12530	SAR_RS13000	MW_RS12550	narH
SA_RS12535	SAR_RS13005	MW_RS12555	SAUSA300_RS12935
SA_RS12540	SAR_RS13010	MW_RS12560	cobA
SA_RS12550	SAR_RS13020	MW_RS12570	SAUSA300_RS12950
SA_RS12555	SAR_RS13025	MW_RS12575	SAUSA300_RS12955
SA_RS12560	SAR_RS13030	MW_RS12580	SAUSA300_RS12960
SA_RS12565	SAR_RS13035	MW_RS12585	SAUSA300_RS12965
SA_RS12575	SAR_RS13045	MW_RS12595	SAUSA300_RS12975
SA_RS12580	SAR_RS13050	MW_RS12600	adcA
SA_RS12600	SAR_RS13070	MW_RS12620	SAUSA300_RS13000
SA_RS12605	SAR_RS13075	MW_RS12625	SAUSA300_RS13005
SA_RS12610	SAR_RS13080	MW_RS12630	fmhA
SA_RS12615	SAR_RS13085	MW_RS12635	SAUSA300_RS13015
SA_RS12620	SAR_RS13090	MW_RS12640	SAUSA300_RS13020
SA_RS12625	SAR_RS13095	MW_RS12645	SAUSA300_RS13025
SA_RS12630	SAR_RS13100	MW_RS12650	mdeA
SA_RS12645	SAR_RS13110	MW_RS12665	SAUSA300_RS13045
SA_RS12650	SAR_RS13115	MW_RS12670	SAUSA300_RS13050
SA_RS12660	SAR_RS13125	MW_RS12680	sbi
SA_RS12670	SAR_RS13135	MW_RS12690	hlgA
SA_RS12675	SAR_RS13140	MW_RS12695	hlgC
SA_RS12680	SAR_RS13145	MW_RS12700	hlgB
SA_RS12685	SAR_RS13150	MW_RS12705	SAUSA300_RS13085
SA_RS12690	SAR_RS13155	MW_RS12710	SAUSA300_RS13090
SA_RS12695	SAR_RS13160	MW_RS12715	SAUSA300_RS13095
SA_RS12700	SAR_RS13165	MW_RS12720	SAUSA300_RS13100
SA_RS12705	SAR_RS13170	MW_RS12725	bioA
SA_RS12710	SAR_RS13175	MW_RS12730	bioD
SA_RS12725	SAR_RS13190	MW_RS12745	SAUSA300_RS13125
SA_RS12730	SAR_RS13195	MW_RS12750	SAUSA300_RS13130
SA_RS12745	SAR_RS13210	MW_RS12765	SAUSA300_RS13145
SA_RS12750	SAR_RS13215	MW_RS12770	SAUSA300_RS13150
SA_RS12755	SAR_RS13220	MW_RS12775	SAUSA300_RS13155
SA_RS12760	SAR_RS13225	MW_RS12780	SAUSA300_RS13160
SA_RS12765	SAR_RS13230	MW_RS12785	SAUSA300_RS13165
SA_RS12770	SAR_RS13235	MW_RS12790	SAUSA300_RS13170
SA_RS12775	SAR_RS13240	MW_RS12795	SAUSA300_RS13175
SA_RS12780	SAR_RS13245	MW_RS12800	SAUSA300_RS13180
SA_RS12785	SAR_RS13250	MW_RS12805	SAUSA300_RS13185
SA_RS12795	SAR_RS13260	MW_RS12815	SAUSA300_RS13195
SA_RS12805	SAR_RS13270	MW_RS12825	SAUSA300_RS13205
SA_RS12810	SAR_RS13275	MW_RS12830	SAUSA300_RS13210
SA_RS12820	SAR_RS13285	MW_RS12840	SAUSA300_RS13220
SA_RS12825	SAR_RS13290	MW_RS12845	SAUSA300_RS13225
SA_RS12830	SAR_RS13295	MW_RS12850	SAUSA300_RS13230
SA_RS12835	SAR_RS13300	MW_RS12855	SAUSA300_RS13235
SA_RS12840	SAR_RS13305	MW_RS12860	SAUSA300_RS13240
SA_RS12845	SAR_RS13310	MW_RS12865	SAUSA300_RS13245
SA_RS12860	SAR_RS13325	MW_RS12880	SAUSA300_RS13260
SA_RS12865	SAR_RS13330	MW_RS12885	SAUSA300_RS13265
SA_RS12870	SAR_RS13335	MW_RS12890	SAUSA300_RS13270
SA_RS12875	SAR_RS13340	MW_RS12895	SAUSA300_RS13275
SA_RS12880	SAR_RS13345	MW_RS12900	fetB
SA_RS12885	SAR_RS13350	MW_RS12905	SAUSA300_RS13285
SA_RS12890	SAR_RS13355	MW_RS12910	SAUSA300_RS13290
SA_RS12910	SAR_RS13360	MW_RS12930	SAUSA300_RS13310
SA_RS12915	SAR_RS13365	MW_RS12935	SAUSA300_RS13315
SA_RS12920	SAR_RS13370	MW_RS12940	SAUSA300_RS13320
SA_RS12925	SAR_RS13375	MW_RS12945	SAUSA300_RS13325
SA_RS12930	SAR_RS13380	MW_RS12950	SAUSA300_RS13330
SA_RS12935	SAR_RS13385	MW_RS12955	SAUSA300_RS13335
SA_RS12940	SAR_RS13390	MW_RS12960	SAUSA300_RS13340
SA_RS12945	SAR_RS13395	MW_RS12965	SAUSA300_RS13345
SA_RS12950	SAR_RS13400	MW_RS12970	cntA
SA_RS12955	SAR_RS13405	MW_RS12975	cntM
SA_RS12960	SAR_RS13410	MW_RS12980	cntL
SA_RS12965	SAR_RS13415	MW_RS12985	cntK
SA_RS12975	SAR_RS13425	MW_RS12995	SAUSA300_RS13375
SA_RS12980	SAR_RS13430	MW_RS13000	SAUSA300_RS13380
SA_RS12985	SAR_RS13435	MW_RS13005	SAUSA300_RS13385
SA_RS13005	SAR_RS13465	MW_RS13030	SAUSA300_RS13405
SA_RS13010	SAR_RS13470	MW_RS13035	SAUSA300_RS13410
SA_RS13030	SAR_RS13495	MW_RS13065	SAUSA300_RS13430
SA_RS13040	N/A	N/A	SAUSA300_RS13440
SA_RS13045	N/A	N/A	SAUSA300_RS13450
SA_RS13050	N/A	N/A	SAUSA300_RS13455
SA_RS13060	SAR_RS13505	MW_RS13070	SAUSA300_RS13460
SA_RS13065	SAR_RS13510	MW_RS13075	SAUSA300_RS13465
SA_RS13070	SAR_RS13515	MW_RS13080	SAUSA300_RS13470
SA_RS13075	SAR_RS13520	MW_RS13085	SAUSA300_RS13475
SA_RS13095	N/A	MW_RS13105	SAUSA300_RS13495
SA_RS14965	N/A	MW_RS13110	sasG
SA_RS13115	N/A	MW_RS13120	sarU
SA_RS13120	SAR_RS13535	MW_RS13125	galU
SA_RS13135	SAR_RS13540	MW_RS13135	fnbA
SA_RS13150	SAR_RS13555	MW_RS13150	SAUSA300_RS13545
SA_RS13155	SAR_RS13560	MW_RS13155	gntK
SA_RS13160	SAR_RS13565	MW_RS13160	SAUSA300_RS13555
SA_RS13165	SAR_RS13570	MW_RS13165	SAUSA300_RS13560
SA_RS13170	SAR_RS13575	MW_RS13170	SAUSA300_RS13565
SA_RS13175	SAR_RS13580	MW_RS13175	SAUSA300_RS13570
SA_RS13180	SAR_RS13585	MW_RS13180	SAUSA300_RS13575
SA_RS13185	SAR_RS13590	MW_RS13185	SAUSA300_RS13580
SA_RS13190	SAR_RS13595	MW_RS13190	SAUSA300_RS13585
SA_RS13200	SAR_RS13615	MW_RS13195	SAUSA300_RS13605
SA_RS13205	SAR_RS13620	MW_RS13200	SAUSA300_RS13610
SA_RS13210	SAR_RS13625	MW_RS13205	SAUSA300_RS13615
SA_RS13220	SAR_RS13630	MW_RS13215	SAUSA300_RS13625
SA_RS13225	SAR_RS13635	MW_RS13220	SAUSA300_RS13630
SA_RS13230	SAR_RS13640	MW_RS13225	SAUSA300_RS13635
SA_RS13235	SAR_RS13645	MW_RS13230	SAUSA300_RS13640
SA_RS13245	SAR_RS13655	MW_RS13240	SAUSA300_RS13650
SA_RS13250	SAR_RS13660	MW_RS13245	SAUSA300_RS13655
SA_RS13255	SAR_RS13665	MW_RS13250	SAUSA300_RS13660
SA_RS13260	SAR_RS13680	MW_RS13255	SAUSA300_RS13665
SA_RS13265	N/A	MW_RS13260	SAUSA300_RS13670
SA_RS13270	N/A	MW_RS13265	SAUSA300_RS13675
SA_RS13275	SAR_RS13685	MW_RS13270	srtA
SA_RS13280	SAR_RS13690	MW_RS13275	SAUSA300_RS13685
SA_RS13295	SAR_RS13705	MW_RS13290	sdaAA
SA_RS13300	SAR_RS13710	MW_RS13295	sdaAB
SA_RS13305	SAR_RS13715	MW_RS13300	SAUSA300_RS13710
SA_RS13315	SAR_RS13725	MW_RS13310	SAUSA300_RS13720
SA_RS13320	SAR_RS13730	MW_RS13315	SAUSA300_RS13725
SA_RS13325	SAR_RS13735	MW_RS13320	SAUSA300_RS13730
SA_RS13330	SAR_RS13740	MW_RS13325	SAUSA300_RS13735
SA_RS13335	SAR_RS13745	MW_RS13330	SAUSA300_RS13740
SA_RS13340	SAR_RS13750	MW_RS13335	SAUSA300_RS13745
SA_RS13345	SAR_RS13755	MW_RS13340	SAUSA300_RS13750
SA_RS13350	SAR_RS13760	MW_RS13345	cidA
SA_RS13355	SAR_RS13765	MW_RS13350	SAUSA300_RS13760
SA_RS13365	SAR_RS13775	MW_RS13360	SAUSA300_RS13770
SA_RS13370	SAR_RS13780	MW_RS13365	SAUSA300_RS13790
SA_RS13375	SAR_RS13785	MW_RS13370	SAUSA300_RS13795
SA_RS13380	SAR_RS13790	MW_RS13375	SAUSA300_RS13800
SA_RS13385	SAR_RS13795	MW_RS13380	SAUSA300_RS13805
SA_RS13395	SAR_RS13805	MW_RS13390	feoB
SA_RS13405	SAR_RS13815	MW_RS13400	SAUSA300_RS13825
SA_RS13410	SAR_RS13820	MW_RS13405	SAUSA300_RS13830
SA_RS13420	SAR_RS13830	MW_RS13415	pruA
SA_RS13425	SAR_RS13835	MW_RS13420	SAUSA300_RS13845
SA_RS13435	SAR_RS13845	MW_RS13430	SAUSA300_RS13855
SA_RS13445	SAR_RS13855	MW_RS13440	SAUSA300_RS13865
SA_RS13450	SAR_RS13860	MW_RS13445	SAUSA300_RS13870
SA_RS13455	SAR_RS13865	MW_RS13450	SAUSA300_RS13875
SA_RS13460	SAR_RS13870	MW_RS13455	SAUSA300_RS13880
SA_RS13465	SAR_RS13875	MW_RS13460	SAUSA300_RS13885
SA_RS13470	SAR_RS13880	MW_RS13465	SAUSA300_RS13890
SA_RS13475	SAR_RS13885	MW_RS13470	crtO
SA_RS13480	SAR_RS13890	MW_RS13475	SAUSA300_RS13900
SA_RS13485	SAR_RS13895	MW_RS13480	SAUSA300_RS13905
SA_RS13490	N/A	MW_RS13485	SAUSA300_RS13910
SA_RS13495	SAR_RS13900	MW_RS13490	isaA
SA_RS13500	SAR_RS13905	MW_RS13495	SAUSA300_RS13920
SA_RS13515	SAR_RS13915	MW_RS13510	SAUSA300_RS13930
SA_RS14990	SAR_RS15515	MW_RS15010	SAUSA300_RS15635
SA_RS13530	SAR_RS13930	MW_RS13525	SAUSA300_RS13945
SA_RS13535	SAR_RS13935	MW_RS13530	SAUSA300_RS13950
SA_RS13545	SAR_RS13945	MW_RS13540	SAUSA300_RS13960
SA_RS13550	SAR_RS13950	MW_RS13545	SAUSA300_RS13965
SA_RS13555	SAR_RS13955	MW_RS13550	SAUSA300_RS13970
SA_RS13560	SAR_RS13960	MW_RS13555	SAUSA300_RS13975
SA_RS13565	SAR_RS13965	MW_RS13560	SAUSA300_RS13980
SA_RS13570	SAR_RS13970	MW_RS13565	SAUSA300_RS13985
SA_RS13575	SAR_RS13975	MW_RS13570	SAUSA300_RS13990
SA_RS13585	SAR_RS13985	MW_RS13580	SAUSA300_RS14000
SA_RS13595	SAR_RS13995	MW_RS13590	SAUSA300_RS14010
SA_RS13600	SAR_RS14000	MW_RS13595	SAUSA300_RS14015
SA_RS13610	SAR_RS14010	MW_RS13605	SAUSA300_RS14025
SA_RS13615	SAR_RS14015	MW_RS13610	SAUSA300_RS14030
SA_RS13620	SAR_RS14020	MW_RS13615	SAUSA300_RS14035
SA_RS13630	SAR_RS14030	MW_RS13625	SAUSA300_RS14045
SA_RS13680	SAR_RS14035	MW_RS13635	SAUSA300_RS14050
SA_RS13685	SAR_RS14040	MW_RS13640	SAUSA300_RS14055
SA_RS13690	SAR_RS14045	MW_RS13645	panB
SA_RS13695	SAR_RS14050	MW_RS13650	SAUSA300_RS14065
SA_RS13700	SAR_RS14055	MW_RS13655	budA
SA_RS13705	SAR_RS14060	MW_RS13660	SAUSA300_RS14075
SA_RS13715	SAR_RS14070	MW_RS13670	SAUSA300_RS14085
SA_RS13720	SAR_RS14075	MW_RS13675	SAUSA300_RS14090
SA_RS13725	SAR_RS14080	MW_RS13680	SAUSA300_RS14095
SA_RS13730	SAR_RS14085	MW_RS13685	SAUSA300_RS14100
SA_RS13735	SAR_RS14090	MW_RS13690	mqo
SA_RS13740	SAR_RS14095	MW_RS13695	SAUSA300_RS14110
SA_RS13745	SAR_RS14100	MW_RS13700	SAUSA300_RS14115
SA_RS13750	SAR_RS14105	MW_RS13705	SAUSA300_RS14120
SA_RS13760	SAR_RS14115	MW_RS13715	betA
[truncated: 626 more rows]

## Sheet: Table S3
Table S3. List of biofilm and planktonic associated genes.
Genes‡ Preferentially Expressed in 5 h Biofilms	Product		Listed are homologous genes showing conserved expression in USA100, USA200, USA300, USA400 and USA500 for each condition and timepoint.
SAUSA300_RS00160	MaoC family dehydratase
SAUSA300_RS00990	isochorismatase family protein
SAUSA300_RS00995	alpha-keto acid decarboxylase family protein		‡Genes are reported using USA300 locus tags
lrgA	antiholin-like murein hydrolase modulator LrgA
SAUSA300_RS03270	tyrosine-type recombinase/integrase
SAUSA300_RS03720	DM13 domain-containing protein
SAUSA300_RS06600	ABC transporter ATP-binding protein
SAUSA300_RS06605	ABC transporter permease
betB	betaine-aldehyde dehydrogenase
SAUSA300_RS01285	PTS sugar transporter subunit IIB
SAUSA300_RS02350	hypothetical protein
SAUSA300_RS11740	hypothetical protein
SAUSA300_RS06380	hypothetical protein
SAUSA300_RS10505	truncated phingomyelin phosphodiesterase
Genes Preferentially Expressed in 10 h Biofilms	Product
SAUSA300_RS00895	aldehyde dehydrogenase family protein
SAUSA300_RS01980	PepSY domain-containing protein
Genes Preferentially Expressed in 24 h Biofilms	Product
SAUSA300_RS00545	amidohydrolase
SAUSA300_RS00560	oleate hydratase
SAUSA300_RS01085	FMN-dependent NADH-azoreductase
SAUSA300_RS01090	M23 family metallopeptidase
SAUSA300_RS01645	FtsX-like permease family protein
SAUSA300_RS01795	glyoxalase
SAUSA300_RS01980	PepSY domain-containing protein
SAUSA300_RS02055	hypothetical protein
SAUSA300_RS02105	SDR family oxidoreductase
SAUSA300_RS02545	RidA family protein
pdxS	pyridoxal 5'-phosphate synthase lyase subunit PdxS
pdxT	pyridoxal 5'-phosphate synthase glutaminase subunit PdxT
SAUSA300_RS02715	CtsR family transcriptional regulator
SAUSA300_RS02720	excinuclease ABC subunit B
SAUSA300_RS02725	protein arginine kinase
hxlA	3-hexulose-6-phosphate synthase
adhP	alcohol dehydrogenase AdhP
SAUSA300_RS03815	lipid kinase
raiA	ribosome-associated translation inhibitor RaiA
uvrB	excinuclease ABC subunit UvrB
SAUSA300_RS04060	ATP-dependent Clp endopeptidase proteolytic subunit ClpP
ssrA	tmRNA
SAUSA300_RS04445	HlyC/CorC family transporter
clpB	ATP-dependent chaperone ClpB
spxA	transcriptional regulator Spx
mecA	PBP2a family beta-lactam-resistant peptidoglycan transpeptidase MecA
SAUSA300_RS04860	DsbA family protein
SAUSA300_RS05285	hypothetical protein
recA	recombinase RecA
SAUSA300_RS06445	glycerol-3-phosphate dehydrogenase/oxidase
lexA	transcriptional repressor LexA
SAUSA300_RS06840	Y-family DNA polymerase
SAUSA300_RS07245	amino acid permease
SAUSA300_RS07975	M20/M25/M40 family metallo-hydrolase
SAUSA300_RS08260	superoxide dismutase
dnaK	molecular chaperone DnaK
grpE	nucleotide exchange factor GrpE
hrcA	heat-inducible transcription repressor HrcA
SAUSA300_RS08750	DUF4930 family protein
SAUSA300_RS09040	universal stress protein
SAUSA300_RS09055	thiol peroxidase
SAUSA300_RS09105	OsmC family protein
SAUSA300_RS09205	membrane protein
SAUSA300_RS09210	DUF948 domain-containing protein
SAUSA300_RS09425	transaldolase
SAUSA300_RS09800	foldase
SAUSA300_RS09875	glucosamine-6-phosphate isomerase
SAUSA300_RS10140	type 1 glutamine amidotransferase
groL	chaperonin GroEL
SAUSA300_RS11430	aldehyde dehydrogenase family protein
SAUSA300_RS11550	SDR family oxidoreductase
sfaB	staphyloferrin A synthetase SfaB
SAUSA300_RS11805	Asp23/Gls24 family envelope stress response protein
amaP	alkaline shock response membrane anchor protein AmaP
SAUSA300_RS11835	alpha/beta hydrolase
SAUSA300_RS12605	formimidoylglutamase
SAUSA300_RS13170	hypothetical protein
SAUSA300_RS13270	carboxylesterase/lipase family protein
fetB	iron export ABC transporter permease subunit FetB
SAUSA300_RS13650	VOC family protein
SAUSA300_RS13655	NAD(P)H-dependent oxidoreductase
SAUSA300_RS13730	thioredoxin family protein
SAUSA300_RS13735	acyl-CoA thioesterase
SAUSA300_RS13745	pyruvate oxidase
SAUSA300_RS14010	fructosamine kinase family protein
SAUSA300_RS14100	fructose bisphosphate aldolase
SAUSA300_RS14120	antibiotic biosynthesis monooxygenase
betB	betaine-aldehyde dehydrogenase
nrdG	anaerobic ribonucleoside-triphosphate reductase activating protein
nrdD	anaerobic ribonucleoside-triphosphate reductase
isaB	immunodominant staphylococcal antigen IsaB
SAUSA300_RS14350	cysteine hydrolase
sasF	cell-wall-anchored protein SasF
SAUSA300_RS14415	hypothetical protein
SAUSA300_RS14560	polyisoprenoid-binding protein
SAUSA300_RS14620	HdeD family acid-resistance protein
SAUSA300_RS14670	DUF3147 family protein
SAUSA300_RS12860	general stress protein
SAUSA300_RS07045	DUF1033 family protein
SAUSA300_RS02550	septation protein SpoVG
csoR	copper-sensing transcriptional repressor CsoR
SAUSA300_RS05995	TM2 domain-containing protein
SAUSA300_RS10905	co-chaperone GroES
yidD	membrane protein insertion efficiency factor YidD
SAUSA300_RS11810	DUF2273 domain-containing protein
SAUSA300_RS04535	NifU family protein
SAUSA300_RS04550	YuzB family protein
SAUSA300_RS06715	hypothetical protein
SAUSA300_RS06380	hypothetical protein
SAUSA300_RS04400	CsbD family protein
SAUSA300_RS15375	hypothetical protein
SAUSA300_RS06930	hypothetical protein
SAUSA300_RS01935	hypothetical protein
SAUSA300_RS13850	hypothetical protein
SAUSA300_RS05270	hypothetical protein
SAUSA300_RS08745	hypothetical protein
SAUSA300_RS13140	type I toxin-antitoxin system Fst family toxin
SAUSA300_RS11660	tRNA-Gln
Genes Preferentially Expressed in 5 h Planktonic Cells	Product
SAUSA300_RS00515	phosphatidylinositol-specific phospholipase C
adhE	bifunctional acetaldehyde-CoA/alcohol dehydrogenase
SAUSA300_RS00960	YagU family protein
SAUSA300_RS01005	PTS glucose EIICBA component
SAUSA300_RS01625	formate/nitrite transporter family protein
guaB	IMP dehydrogenase
treC	alpha,alpha-phosphotrehalase
argH	argininosuccinate lyase
SAUSA300_RS04665	argininosuccinate synthase
argF	ornithine carbamoyltransferase
arcC	carbamate kinase
ald	alanine dehydrogenase
SAUSA300_RS11745	YjiH family protein
budA	acetolactate decarboxylase
alsS	acetolactate synthase AlsS
SAUSA300_RS12360	urease subunit beta
ureC	urease subunit alpha
cobA	uroporphyrinogen-III C-methyltransferase
SAUSA300_RS12950	NAD(P)/FAD-dependent oxidoreductase
SAUSA300_RS12955	sirohydrochlorin chelatase
SAUSA300_RS13230	ABC transporter permease
SAUSA300_RS13245	ABC transporter ATP-binding protein
SAUSA300_RS13265	APC family permease
SAUSA300_RS13740	PTS glucoside EIICBA component
cidA	holin-like murein hydrolase modulator CidA
arcA	arginine deiminase
SAUSA300_RS14330	PTS mannose transporter subunit IIABC
SAUSA300_RS14665	DUF3147 family protein
SAUSA300_RS14670	DUF3147 family protein
SAUSA300_RS12355	urease subunit gamma
nirD	nitrite reductase small subunit NirD
SAUSA300_RS13425	hypothetical protein
Genes Preferentially Expressed in 10 h Planktonic Cells	Product
SAUSA300_RS00940	NAD-dependent formate dehydrogenase
essA	type VII secretion protein EssA
essB	type VII secretion protein EssB
essC	type VII secretion protein EssC
SAUSA300_RS01755	PTS ascorbate transporter subunit IIC
SAUSA300_RS01765	PTS sugar transporter subunit IIA
SAUSA300_RS01770	BglG family transcription antiterminator
ahpF	alkyl hydroperoxide reductase subunit F
purN	phosphoribosylglycinamide formyltransferase
SAUSA300_RS05250	energy-coupling factor transporter transmembrane protein EcfT
SAUSA300_RS05255	ABC transporter ATP-binding protein
SAUSA300_RS05260	ECF transporter S component
SAUSA300_RS05720	beta-channel forming cytolysin
pyrR	bifunctional pyr operon transcriptional regulator/uracil phosphoribosyltransferase PyrR
SAUSA300_RS05920	uracil permease
SAUSA300_RS05925	aspartate carbamoyltransferase
SAUSA300_RS05930	dihydroorotase
SAUSA300_RS05935	carbamoyl-phosphate synthase small subunit
SAUSA300_RS11270	thiamine phosphate synthase
thiM	hydroxyethylthiazole kinase
tenA	thiaminase II
SAUSA300_RS12070	tmRNA
SAUSA300_RS12075	50S ribosomal protein L6
rpsH	30S ribosomal protein S8
rplE	50S ribosomal protein L5
SAUSA300_RS12360	urease subunit beta
ureC	urease subunit alpha
ureE	urease accessory protein UreE
SAUSA300_RS12375	urease accessory protein UreF
cidA	holin-like murein hydrolase modulator CidA
SAUSA300_RS14390	accessory Sec system protein translocase subunit SecY2
SAUSA300_RS12095	50S ribosomal protein L24
esxA	WXG100 family type VII secretion effector EsxA
SAUSA300_RS01760	PTS sugar transporter subunit IIB
SAUSA300_RS12085	type Z 30S ribosomal protein S14
Genes Preferentially Expressed in 24 h Planktonic Cells	Product
SAUSA300_RS00665	MFS transporter
SAUSA300_RS01130	isoprenylcysteine carboxyl methyltransferase family protein
essC	type VII secretion protein EssC
purN	phosphoribosylglycinamide formyltransferase
SAUSA300_RS05255	ABC transporter ATP-binding protein
SAUSA300_RS06170	LysM peptidoglycan-binding domain-containing protein
leuB	3-isopropylmalate dehydrogenase
atpG	F0F1 ATP synthase subunit gamma
SAUSA300_RS12075	50S ribosomal protein L6
rpsH	30S ribosomal protein S8
rplE	50S ribosomal protein L5
SAUSA300_RS12235	MFS transporter
SAUSA300_RS12360	urease subunit beta
SAUSA300_RS12695	DHA2 family efflux MFS transporter permease subunit
SAUSA300_RS12700	HlyD family secretion protein
SAUSA300_RS12095	50S ribosomal protein L24
SAUSA300_RS08205	prepilin-type N-terminal cleavage/methylation domain-containing protein
SAUSA300_RS12085	type Z 30S ribosomal protein S14
rpmD	50S ribosomal protein L30
SAUSA300_RS01300	hypothetical protein

## Sheet: Table S4
Table S4. Differential expression values determined by RNA-seq and RT-qPCR.
	Hour 5 Fold Change‡					Hour 10 Fold Change					Hour 24 Fold Change						Listed are fold change expression values as determined by RNA-seq analyses (purple) and RT-qPCR (orange)
Gene*	USA100†	USA200	USA300	USA400	USA500	USA100	USA200	USA300	USA400	USA500	USA100	USA200	USA300	USA400	USA500
hlgA	2.46606	45.4151	22.1125	21.9083	4.61629	1.06637	4.05377	3.72417	2.49488	1.71862	2.80883	7.39557	50.9684	11.7431	11.0051		*Genes are reported using USA300 locus tags
	2.50041	54.6044	13.461	13.4594	8.32629	0.947216	1.99494	2.78502	2.08747	1.88909	9.9403	7.45992	59.7564	5.83574	7.71656		†Clonal type of each strain as determined by PFGE
																	‡Fold changes calculated as expression in biofilm relative to planktonic cells at each specified timepoint based on RNA-seq findings
recA	-1.06697	-1.38313	-1.02942	-1.0209	-1.20318	2.10252	2.55616	1.98273	2.05929	2.17264	4.80644	5.60707	19.7234	22.2941	11.9716
	1.30092	1.63595	1.37682	0.889819	1.22245	1.52617	1.89588	1.82478	1.57711	1.96589	1.72603	1.40908	3.52238	2.16376	2.09672
pfkB	-3.02043	-4.11608	-93.7415	-1.14487	-1.95834	-1.75055	-5.9557	-3.87333	-1.62134	-1.25462	-4.52302	-1.52587	-3.13737	-2.44768	2.4731
	-2.35235	-1.59708	-2.51236	-1.40372	-1.54221	-7.21682	-12.9075	-6.10999	-4.21465	-1.83097	-15.3848	-13.115	-25.2929	-34.4034	-16.4383
ureA	-14.391	-45.0976	-31.6295	-10.7942	-13.25	-2.29434	-15.9545	-14.0207	-7.61456	-8.5503	-14.709	-6.69897	-3.67319	-2.12074	-2.62999
	-6.22716	-6.35359	-8.25986	-7.34008	-8.30834	-14.2561	-25.7224	-22.9074	-22.7791	-12.5839	-25.6446	-45.8296	-61.4825	-98.9381	-57.7698
